# Supplementary material for: The microRNA-10a/ID3/RUNX2 axis modulates the development of Ossification of Posterior Longitudinal Ligament
Source: Sci Rep. 2018 Jun 15;8:9225. doi: 10.1038/s41598-018-27514-x (PMC6003989; doi:10.1038/s41598-018-27514-x)
Supplement: Supplementary file 2 — Supplementary Data 1 [file 41598_2018_27514_MOESM2_ESM.xls]

## Sheet: Sheet1
Supplementary Data 1 Differentially expressed miRNAs in OPLL (GSE69787)
AccID	OPLL_Normalized	PLL_Normalized	FoldChange	Log2FC	P-Value	FDR
hsa-miR-10a-3p	270.449	0.428799	630.713	9.30084	1.55962e-38	7.90206e-36
hsa-miR-10a-5p	23516.3	51.0365	460.774	8.84792	1.01782e-88	1.54709e-85
hsa-miR-548as-5p	129.349	0.377582	342.573	8.42027	4.1735e-27	7.04858e-25
hsa-miR-371b-5p	52.4443	0.174236	300.995	8.2336	5.82306e-16	2.76595e-14
hsa-miR-371a-3p	53.0161	0.2144	247.277	7.94998	3.75044e-16	1.90022e-14
hsa-miR-1468-3p	109.677	0.969563	113.12	6.82172	1.59437e-25	1.86419e-23
hsa-miR-516a-5p	39.4867	0.377582	104.578	6.70843	6.43651e-13	2.44587e-11
hsa-miR-4789-5p	21.6035	0.2144	100.763	6.65482	5.76487e-08	1.21703e-06
hsa-miR-563	594.572	6.32903	93.9436	6.55372	1.00125e-28	2.3073e-26
hsa-miR-554	13.9978	0.174236	80.3383	6.32802	3.30824e-05	0.000408823
hsa-miR-3923	49.4772	0.696945	70.9915	6.14957	3.86841e-09	9.79997e-08
hsa-miR-888-5p	23.1304	0.377582	61.2594	5.93686	3.36952e-08	7.31668e-07
hsa-miR-564	9.37515	0.174236	53.8071	5.74972	0.00124116	0.0088571
hsa-miR-582-3p	18.7505	0.377582	49.6596	5.634	4.6843e-07	8.27923e-06
hsa-miR-551b-3p	239.47	6.36472	37.6246	5.2336	1.06257e-28	2.3073e-26
hsa-miR-1261	105.538	3.05787	34.5135	5.10909	2.51455e-18	1.73732e-16
hsa-miR-623	13.0256	0.377582	34.4973	5.10841	6.25242e-05	0.000714562
hsa-miR-885-5p	266.436	7.99707	33.3167	5.05817	7.4568e-28	1.41679e-25
hsa-miR-620	18.75	0.562872	33.3114	5.05794	0.000129671	0.00133176
hsa-miR-662	23.3355	0.766218	30.4555	4.92863	3.29471e-07	6.18266e-06
hsa-miR-498	11.4684	0.388636	29.5094	4.8831	0.00053711	0.00425212
hsa-miR-548av-3p	68.6918	3.21852	21.3426	4.41567	9.5673e-13	3.46245e-11
hsa-miR-1229-5p	36.867	1.787	20.6307	4.36672	5.12201e-09	1.25902e-07
hsa-miR-582-5p	90.9697	4.50592	20.1889	4.33549	2.77892e-15	1.24234e-13
hsa-miR-95-3p	25.4004	1.31804	19.2714	4.26839	9.14264e-07	1.52712e-05
hsa-miR-195-3p	122.616	7.08125	17.3156	4.114	1.82084e-16	1.02506e-14
hsa-miR-657	19.4126	1.46316	13.2675	3.72983	6.65909e-05	0.000738819
hsa-miR-1298-3p	11.5756	0.929399	12.4549	3.63864	0.00112963	0.00817637
hsa-miR-135a-5p	35.6424	2.92632	12.1799	3.60643	0.000140008	0.00139255
hsa-miR-10b-5p	4290.76	382.534	11.2167	3.48758	2.14024e-22	2.03323e-20
hsa-miR-204-5p	823.376	81.6708	10.0816	3.33366	2.90234e-19	2.10074e-17
hsa-miR-302a-5p	24.9809	2.57532	9.7001	3.278	9.00936e-05	0.00096012
hsa-miR-569	20.881	2.43273	8.58338	3.10155	0.000316758	0.00284895
hsa-miR-210-3p	2841.77	350.279	8.11288	3.02021	1.06273e-17	6.7306e-16
hsa-miR-548ap-3p	20.7272	2.96396	6.99306	2.80592	0.000665854	0.00516377
hsa-miR-335-3p	513.958	76.4294	6.72461	2.74945	2.38038e-05	0.000317384
hsa-miR-210-5p	121.572	18.2607	6.65755	2.73499	3.03778e-07	5.84484e-06
hsa-miR-124-3p	394.542	61.8976	6.37411	2.67222	9.10581e-13	3.37581e-11
hsa-miR-548f-3p	30.0718	4.72438	6.36524	2.67022	0.00032225	0.00288129
hsa-miR-103a-2-5p	154.091	25.1658	6.12305	2.61425	8.09513e-10	2.1587e-08
hsa-miR-320e	31.6384	5.61109	5.63856	2.49533	0.000364095	0.00310931
hsa-miR-133a-3p	36.9231	6.57618	5.61468	2.4892	0.000206737	0.0019518
hsa-miR-147b	76.3214	14.5044	5.26195	2.3956	4.62983e-07	8.27923e-06
hsa-miR-548b-3p	26.198	5.4479	4.80883	2.26569	0.0012493	0.0088735
hsa-miR-378d	26.8693	5.60003	4.79806	2.26245	0.00100951	0.00748515
hsa-miR-1-3p	111.237	23.4787	4.7378	2.24422	1.45466e-06	2.37751e-05
hsa-miR-551a	42.5292	9.23072	4.60735	2.20394	6.43745e-05	0.000719479
hsa-miR-675-5p	47.4421	10.47	4.53126	2.17991	9.09051e-05	0.00096012
hsa-miR-146a-5p	7980	1817.59	4.39044	2.13437	2.70308e-10	7.60867e-09
hsa-miR-483-5p	152.682	35.5259	4.29777	2.10359	6.66133e-07	1.15059e-05
hsa-miR-3916	91.7474	22.474	4.08237	2.02941	1.17222e-05	0.000168092
hsa-miR-335-5p	12179.9	3021.13	4.03158	2.01135	3.66263e-09	9.43592e-08
hsa-miR-628-3p	50.9113	13.5565	3.75548	1.909	0.00109584	0.00804672
hsa-miR-181a-2-3p	154.774	41.7781	3.70468	1.88935	2.07338e-05	0.000284132
hsa-miR-181a-5p	14839.9	4476.04	3.31541	1.72919	4.66907e-05	0.000554452
hsa-miR-10b-3p	37.1303	11.2387	3.30379	1.72412	0.00135242	0.00951705
hsa-miR-1273g-3p	109.987	39.041	2.81721	1.49427	0.000330974	0.00292489
hsa-miR-23b-3p	59137.2	21608.2	2.73679	1.45248	3.371e-05	0.000409914
hsa-miR-6131	784.177	289.56	2.70817	1.43732	6.57317e-06	9.89229e-05
hsa-miR-137	2082.86	769.13	2.70808	1.43727	0.000465768	0.00384765
hsa-miR-181a-3p	350.597	131.736	2.66136	1.41216	0.000111207	0.00116575
hsa-let-7a-2-3p	196.416	77.2821	2.54155	1.34571	0.00141002	0.00984629
hsa-miR-27b-3p	17999.8	7144.86	2.51927	1.33301	0.000167415	0.00162084
hsa-miR-148a-3p	4081.31	1868.09	2.18475	1.12747	0.00133158	0.00941398
hsa-miR-140-3p	8371.88	3937.38	2.12626	1.08832	0.00111931	0.00817637
hsa-miR-423-3p	2174.44	4364.55	0.498205	-1.00519	0.000856861	0.0064159
hsa-miR-4521	1450.43	2972.58	0.487935	-1.03524	0.000333599	0.00293104
hsa-miR-29a-5p	1162.73	2386.56	0.487198	-1.03742	0.000729712	0.00557368
hsa-miR-107	1439.47	2961.5	0.486063	-1.04078	0.000652179	0.00508366
hsa-miR-199b-3p	15501.8	32547.1	0.476287	-1.0701	0.000490983	0.00394837
hsa-miR-199a-3p	30606	64932.9	0.471348	-1.08514	0.000417041	0.00350223
hsa-miR-23a-5p	86.0301	184.279	0.466847	-1.09898	0.00143272	0.00994402
hsa-miR-31-3p	4073.07	8757.51	0.465094	-1.10441	0.00047698	0.00388889
hsa-miR-324-3p	470.919	1024.82	0.459513	-1.12182	0.000493546	0.00394837
hsa-miR-16-2-3p	215.864	475.686	0.453795	-1.13989	0.000669715	0.00516735
hsa-miR-149-5p	211.534	488.799	0.432763	-1.20835	0.000452443	0.003758
hsa-miR-330-3p	56.3775	139.233	0.404915	-1.30431	0.000492907	0.00394837
hsa-miR-31-5p	49428.1	126197	0.391673	-1.35228	3.08453e-05	0.000384302
hsa-miR-887-3p	126.597	324.18	0.390515	-1.35655	0.000165985	0.00161729
hsa-miR-337-5p	526.881	1366.11	0.385679	-1.37453	5.2879e-05	0.000613557
hsa-miR-708-5p	1344.39	3516.63	0.382296	-1.38724	2.94847e-05	0.000376612
hsa-miR-625-3p	245.305	689.171	0.355942	-1.49029	1.68188e-05	0.000238922
hsa-miR-34b-5p	498.517	1442.59	0.345571	-1.53295	2.64516e-06	4.14499e-05
hsa-miR-18a-5p	1811.58	5287.72	0.342601	-1.5454	2.94377e-06	4.56585e-05
hsa-miR-130a-5p	69.7525	210.487	0.331387	-1.59341	7.6571e-05	0.000831342
hsa-miR-15b-3p	112.669	345.993	0.32564	-1.61865	1.08748e-05	0.000157426
hsa-miR-34c-5p	664.665	2100.25	0.31647	-1.65986	4.00576e-07	7.33586e-06
hsa-miR-486-3p	19.7692	62.8145	0.314724	-1.66784	0.000478436	0.00388889
hsa-miR-625-5p	226.067	723.435	0.312492	-1.67811	1.523e-06	2.46273e-05
hsa-miR-450b-5p	25.5037	84.9723	0.300141	-1.73629	0.000225704	0.00211772
hsa-miR-4448	75.6037	260.577	0.29014	-1.78518	1.18606e-06	1.95957e-05
hsa-miR-3648	61.7754	217.032	0.284637	-1.81281	1.75565e-06	2.80905e-05
hsa-miR-222-5p	389.552	1390.91	0.28007	-1.83614	2.39587e-08	5.35548e-07
hsa-miR-542-3p	104.834	383.766	0.273171	-1.87213	2.66865e-07	5.20044e-06
hsa-miR-3182	42.1835	155.681	0.270961	-1.88384	3.49302e-05	0.00042138
hsa-miR-196b-3p	9.87155	42.7497	0.230915	-2.11457	0.000395721	0.00336031
hsa-miR-146b-5p	611.458	2669.35	0.229066	-2.12616	1.79653e-10	5.15232e-09
hsa-miR-4484	33.2143	153.57	0.216281	-2.20902	2.25425e-07	4.44996e-06
hsa-miR-129-5p	11.6151	53.7632	0.216042	-2.21062	0.000140485	0.00139255
hsa-miR-424-5p	1402.93	6870.26	0.204204	-2.29192	4.68156e-12	1.51404e-10
hsa-miR-218-5p	1029.46	5452.05	0.188821	-2.40491	1.86122e-12	6.42965e-11
hsa-miR-1246	28.0975	150.986	0.186093	-2.4259	1.99407e-05	0.000279384
hsa-miR-29b-1-5p	429.377	2308.96	0.185961	-2.42693	2.07687e-13	8.09447e-12
hsa-miR-132-3p	192.875	1174.1	0.164274	-2.60582	5.9909e-14	2.39636e-12
hsa-miR-196a-5p	234.197	1485.28	0.157679	-2.66494	3.89892e-14	1.60172e-12
hsa-miR-1908-5p	16.8603	109.289	0.154273	-2.69644	3.53517e-08	7.56824e-07
hsa-miR-3178	17.0278	111.226	0.153091	-2.70753	0.000135096	0.00137816
hsa-miR-132-5p	52.1889	342.254	0.152486	-2.71325	7.67216e-12	2.37993e-10
hsa-miR-218-1-3p	57.2285	385.621	0.148406	-2.75238	1.19933e-12	4.23949e-11
hsa-miR-503-5p	419.541	2869.52	0.146206	-2.77393	2.56138e-16	1.34252e-14
hsa-miR-27a-5p	109.902	756.142	0.145345	-2.78244	1.33057e-14	5.61798e-13
hsa-miR-490-3p	15.3217	105.545	0.145167	-2.78421	1.18873e-08	2.7798e-07
hsa-miR-4742-3p	9.75513	68.2581	0.142915	-2.80677	7.43943e-07	1.27055e-05
hsa-miR-3117-3p	11.4589	83.2499	0.137645	-2.86097	1.46343e-07	2.92686e-06
hsa-miR-424-3p	58.1275	466.638	0.124566	-3.00501	1.9631e-15	9.04215e-14
hsa-miR-196a-3p	7.26315	60.6866	0.119683	-3.06271	3.2611e-07	6.18266e-06
hsa-miR-92a-2-5p	4.30297	39.4372	0.109109	-3.19615	5.05976e-05	0.000591603
hsa-miR-2392	93.8112	1059.22	0.0885667	-3.49709	6.36589e-05	0.000719479
hsa-miR-490-5p	1.53842	19.0471	0.0807693	-3.63005	0.000603174	0.0047259
hsa-miR-196b-5p	199.828	2888.15	0.0691891	-3.85331	1.80186e-26	2.48984e-24
hsa-miR-212-3p	21.4266	324.562	0.066017	-3.92102	1.20054e-19	9.1241e-18
hsa-miR-4441	1.43124	23.096	0.0619694	-4.0123	0.000421743	0.00352225
hsa-miR-4461	10.1162	185.584	0.05451	-4.19734	0.000114476	0.0011918
hsa-miR-129-2-3p	19.198	355.037	0.0540732	-4.20894	5.2585e-22	4.70171e-20
hsa-miR-199b-5p	878.925	22540.9	0.0389924	-4.68066	9.77363e-22	8.25329e-20
hsa-miR-378b	0.769211	33.914	0.0226812	-5.46236	8.07939e-08	1.63742e-06
hsa-miR-503-3p	1.71329	96.0397	0.0178394	-5.80879	4.10809e-17	2.40165e-15
hsa-miR-659-5p	1.53842	206.767	0.00744035	-7.07041	4.56373e-07	8.25818e-06
hsa-miR-1973	20.99	3380.24	0.00620962	-7.33128	0.000345043	0.00297992
