# Supplementary material for: The microRNA-10a/ID3/RUNX2 axis modulates the development of Ossification of Posterior Longitudinal Ligament
Source: Sci Rep. 2018 Jun 15;8:9225. doi: 10.1038/s41598-018-27514-x (PMC6003989; doi:10.1038/s41598-018-27514-x)
Supplement: Supplementary file 3 — Supplementary Data 2 [file 41598_2018_27514_MOESM3_ESM.xls]

## Sheet: miR-10a-3p
Supplementary Data 2 GO analysis of miRNA's predicted targets
Category	Term	PValue	Genes	Fold Enrichment	Benjamini
miR-10a-3p
GOTERM_BP_FAT	GO:0060317~cardiac epithelial to mesenchymal transition	0.0944429	BMP2, TGFB2	20.4505	0.693735
GOTERM_BP_FAT	GO:0010692~regulation of alkaline phosphatase activity	0.0944429	SMAD3, TGFB2	20.4505	0.693735
GOTERM_BP_FAT	GO:0018106~peptidyl-histidine phosphorylation	0.00988838	PDK1, PDK3, PDK4	18.4054	0.237335
GOTERM_BP_FAT	GO:0060045~positive regulation of cardiac muscle cell proliferation	0.00988838	HEY2, NRG1, FGF2	18.4054	0.237335
GOTERM_BP_FAT	GO:0001759~induction of an organ	3.68919e-05	HOXC11, HOXA11, SIX1, FGF10, FGF2, GDNF	14.158	0.0129907
GOTERM_BP_FAT	GO:0018202~peptidyl-histidine modification	0.019887	PDK1, PDK3, PDK4	13.1467	0.364322
GOTERM_BP_FAT	GO:0060389~pathway-restricted SMAD protein phosphorylation	0.00603884	BMP2, GDF7, GDF6, TGFB2	10.2252	0.181573
GOTERM_BP_FAT	GO:0075136~response to host	0.0326576	SMAD3, GUCY1A3, TLR4	10.2252	0.466782
GOTERM_BP_FAT	GO:0043536~positive regulation of blood vessel endothelial cell migration	0.0326576	VEGFA, AMOT, FGF2	10.2252	0.466782
GOTERM_BP_FAT	GO:0052200~response to host defenses	0.0326576	SMAD3, GUCY1A3, TLR4	10.2252	0.466782
GOTERM_BP_FAT	GO:0052173~response to defenses of other organism during symbiotic interaction	0.0326576	SMAD3, GUCY1A3, TLR4	10.2252	0.466782
GOTERM_BP_FAT	GO:0045168~cell-cell signaling involved in cell fate specification	0.000283541	HOXC11, HOXA11, SIX1, FGF10, FGF2, GDNF	9.68707	0.0405415
GOTERM_BP_FAT	GO:0031128~developmental induction	0.000283541	HOXC11, HOXA11, SIX1, FGF10, FGF2, GDNF	9.68707	0.0405415
GOTERM_BP_FAT	GO:0050930~induction of positive chemotaxis	0.0399577	VEGFA, FGF10, CXCL12	9.20272	0.512038
GOTERM_BP_FAT	GO:0006182~cGMP biosynthetic process	0.0478061	GUCY1A2, GUCY1A3, GUCY1B3	8.36611	0.54347
GOTERM_BP_FAT	GO:0055021~regulation of cardiac muscle growth	0.0478061	HEY2, NRG1, FGF2	8.36611	0.54347
GOTERM_BP_FAT	GO:0055024~regulation of cardiac muscle tissue development	0.0478061	HEY2, NRG1, FGF2	8.36611	0.54347
GOTERM_BP_FAT	GO:0060043~regulation of cardiac muscle cell proliferation	0.0478061	HEY2, NRG1, FGF2	8.36611	0.54347
GOTERM_BP_FAT	GO:0060420~regulation of heart growth	0.0561595	HEY2, NRG1, FGF2	7.66893	0.587355
GOTERM_BP_FAT	GO:0010595~positive regulation of endothelial cell migration	0.064977	VEGFA, AMOT, FGF2	7.07902	0.618441
miR-371-5p
GOTERM_BP_FAT	GO:0010692~regulation of alkaline phosphatase activity	0.012349	SMAD3, ITGA2, TGFB2	15.2171	0.250993
GOTERM_BP_FAT	GO:0006926~virus-infected cell apoptosis	0.0236255	CASP12, PMAIP1, EIF2AK2	11.4128	0.358706
GOTERM_BP_FAT	GO:0043374~CD8-positive, alpha-beta T cell differentiation	0.0236255	BCL2, IRF1, PAX1	11.4128	0.358706
GOTERM_BP_FAT	GO:0032909~regulation of transforming growth factor-beta2 production	0.0236255	HIF1A, SMAD3, TGFB2	11.4128	0.358706
GOTERM_BP_FAT	GO:0052564~response to immune response of other organism during symbiotic interaction	0.00485134	GUCY1A3, TLR3, TLR4, TLR6	10.1447	0.175797
GOTERM_BP_FAT	GO:0052572~response to host immune response	0.00485134	GUCY1A3, TLR3, TLR4, TLR6	10.1447	0.175797
GOTERM_BP_FAT	GO:0052306~modulation by organism of innate immunity in other organism during symbiotic interaction	0.0376759	TLR3, TLR4, TLR6	9.13026	0.446479
GOTERM_BP_FAT	GO:0052556~positive regulation by symbiont of host immune response	0.0376759	TLR3, TLR4, TLR6	9.13026	0.446479
GOTERM_BP_FAT	GO:0002282~microglial cell activation during immune response	0.0376759	TLR3, TLR4, TLR6	9.13026	0.446479
GOTERM_BP_FAT	GO:0052553~modulation by symbiont of host immune response	0.0376759	TLR3, TLR4, TLR6	9.13026	0.446479
GOTERM_BP_FAT	GO:0052305~positive regulation by organism of innate immunity in other organism during symbiotic interaction	0.0376759	TLR3, TLR4, TLR6	9.13026	0.446479
GOTERM_BP_FAT	GO:0032835~glomerulus development	0.0376759	TCF21, PLCE1, BCL2	9.13026	0.446479
GOTERM_BP_FAT	GO:0052555~positive regulation by organism of immune response of other organism during symbiotic interaction	0.0376759	TLR3, TLR4, TLR6	9.13026	0.446479
GOTERM_BP_FAT	GO:0052166~positive regulation by symbiont of host innate immunity	0.0376759	TLR3, TLR4, TLR6	9.13026	0.446479
GOTERM_BP_FAT	GO:0018106~peptidyl-histidine phosphorylation	0.0376759	PDK1, PDK3, PDK4	9.13026	0.446479
GOTERM_BP_FAT	GO:0052167~modulation by symbiont of host innate immunity	0.0376759	TLR3, TLR4, TLR6	9.13026	0.446479
GOTERM_BP_FAT	GO:0052552~modulation by organism of immune response of other organism during symbiotic interaction	0.0376759	TLR3, TLR4, TLR6	9.13026	0.446479
GOTERM_BP_FAT	GO:0002360~T cell lineage commitment	0.0376759	IL7, BCL2, TP53	9.13026	0.446479
GOTERM_BP_FAT	GO:0001774~microglial cell activation	0.00807748	SNCA, TLR3, TLR4, TLR6	8.69548	0.219313
GOTERM_BP_FAT	GO:0052200~response to host defenses	0.00177933	SMAD3, GUCY1A3, TLR3, TLR4, TLR6	8.45394	0.0996594
miR-548as-5p
GOTERM_BP_FAT	GO:0021563~glossopharyngeal nerve development	0.00933995	HOXB3, HOXA3, HOXD3	17.546	0.213965
GOTERM_BP_FAT	GO:0042976~activation of Janus kinase activity	0.00933995	PRLR, PTK2B, GHR	17.546	0.213965
GOTERM_BP_FAT	GO:0010692~regulation of alkaline phosphatase activity	0.00933995	SMAD3, ITGA2, TGFB2	17.546	0.213965
GOTERM_BP_FAT	GO:0021615~glossopharyngeal nerve morphogenesis	0.00933995	HOXB3, HOXA3, HOXD3	17.546	0.213965
GOTERM_BP_FAT	GO:0043374~CD8-positive, alpha-beta T cell differentiation	0.0179763	BCL2, IRF1, PAX1	13.1595	0.289909
GOTERM_BP_FAT	GO:0032909~regulation of transforming growth factor-beta2 production	0.0179763	HIF1A, SMAD3, TGFB2	13.1595	0.289909
GOTERM_BP_FAT	GO:0018106~peptidyl-histidine phosphorylation	0.0288374	PDK1, PDK3, PDK4	10.5276	0.368578
GOTERM_BP_FAT	GO:0021520~spinal cord motor neuron cell fate specification	0.0416428	GLI2, HOXD10, NKX6-1	8.77302	0.445331
GOTERM_BP_FAT	GO:0052572~response to host immune response	0.0416428	TLR2, GUCY1A3, TLR4	8.77302	0.445331
GOTERM_BP_FAT	GO:0010634~positive regulation of epithelial cell migration	0.0416428	HIF1A, ITGA2, TGFB2	8.77302	0.445331
GOTERM_BP_FAT	GO:0052564~response to immune response of other organism during symbiotic interaction	0.0416428	TLR2, GUCY1A3, TLR4	8.77302	0.445331
GOTERM_BP_FAT	GO:0075136~response to host	0.0119138	TLR2, SMAD3, GUCY1A3, TLR4	7.79824	0.237724
GOTERM_BP_FAT	GO:0052200~response to host defenses	0.0119138	TLR2, SMAD3, GUCY1A3, TLR4	7.79824	0.237724
GOTERM_BP_FAT	GO:0052173~response to defenses of other organism during symbiotic interaction	0.0119138	TLR2, SMAD3, GUCY1A3, TLR4	7.79824	0.237724
GOTERM_BP_FAT	GO:0010922~positive regulation of phosphatase activity	0.0561365	SMAD3, ITGA2, JAK2	7.51973	0.509959
GOTERM_BP_FAT	GO:0046033~AMP metabolic process	0.0561365	AK3, AMPD3, PRPS1	7.51973	0.509959
GOTERM_BP_FAT	GO:0010632~regulation of epithelial cell migration	0.0561365	HIF1A, ITGA2, TGFB2	7.51973	0.509959
GOTERM_BP_FAT	GO:0010770~positive regulation of cell morphogenesis involved in differentiation	0.0561365	TGFB3, SMAD3, TGFB2	7.51973	0.509959
GOTERM_BP_FAT	GO:0010718~positive regulation of epithelial to mesenchymal transition	0.0561365	TGFB3, SMAD3, TGFB2	7.51973	0.509959
GOTERM_BP_FAT	GO:0001774~microglial cell activation	0.0561365	SNCA, TLR2, TLR4	7.51973	0.509959
