# Supplementary material for: The microRNA-10a/ID3/RUNX2 axis modulates the development of Ossification of Posterior Longitudinal Ligament
Source: Sci Rep. 2018 Jun 15;8:9225. doi: 10.1038/s41598-018-27514-x (PMC6003989; doi:10.1038/s41598-018-27514-x)
Supplement: Supplementary file 4 — Supplementary Data 3 [file 41598_2018_27514_MOESM4_ESM.xls]

## Sheet: Sheet1
Supplementary Data 3 Predicted targets and their GO categories
Target gene	Gene name	Targetscan Site Counts					Total context++ score	PLL RPKM	OPLL RPKM	Fold Change	GO: negative regulation of ossification	GO: negative regulation of osteoblast differentiation	GO: positive regulation of ossification	GO: positive regulation of osteoblast differentiation
		total	8mer	7mer-m8	7mer-A1	6mer sites
BEX1	brain expressed, X-linked 1	1	1	0	0	1	-0.6	56.875	133.498	2.34721
TACSTD2	tumor-associated calcium signal transducer 2	1	1	0	0	0	-0.46	35.6771	14.5294	0.407247	None	None	None	None
C1orf145	chromosome 1 open reading frame 145	1	1	0	0	0	-0.45
DUT	deoxyuridine triphosphatase	2	0	0	2	3	-0.43
STAC3	SH3 and cysteine rich domain 3	1	1	0	0	0	-0.4
TMEM156	transmembrane protein 156	1	1	0	0	1	-0.4
EXOSC7	exosome component 7	2	1	0	1	1	-0.44
CBWD5	COBW domain containing 5	3	0	0	3	0	-0.39	20.6247	51.8416	2.51356
PCBP1	poly(rC) binding protein 1	2	0	0	2	1	-0.39
ITM2A	integral membrane protein 2A	2	0	0	2	0	-0.37
EPB41L2	erythrocyte membrane protein band 4.1-like 2	1	1	0	0	1	-0.37	708.86	1644.32	2.31967
YAF2	YY1 associated factor 2	1	1	0	0	5	-0.42
TLE1	transducin-like enhancer of split 1 (E(sp1) homolog, Drosophila)	1	1	0	0	0	-0.34
DNAJC19	DnaJ (Hsp40) homolog, subfamily C, member 19	2	0	0	2	1	-0.44
SERPINB3	serpin peptidase inhibitor, clade B (ovalbumin), member 3	3	0	0	3	0	-0.33
HOXC4	Homeobox protein Hox-C4	2	0	0	2	2	-0.33	16.1887	131.949	8.15068
HOXC4	homeobox C4	2	0	0	2	2	-0.33	16.1887	131.949	8.15068
CCDC38	coiled-coil domain containing 38	2	0	0	2	1	-0.4
RP11-169F17.1	Protein LOC400655	3	0	1	2	2	-0.32
PABPC4L	poly(A) binding protein, cytoplasmic 4-like	3	1	0	2	2	-0.32
RP11-552I14.1	Uncharacterized protein	1	0	0	1	0	-0.31
TRMT11	tRNA methyltransferase 11 homolog (S. cerevisiae)	1	0	0	1	2	-0.31
PKD2L2	polycystic kidney disease 2-like 2	1	1	0	0	1	-0.31
E2F6	E2F transcription factor 6	2	1	0	1	0	-0.33
FCRLB	Fc receptor-like B	3	0	1	2	0	-0.32	26.7984	0.683002	0.0254867	None	None	None	None
PDHX	pyruvate dehydrogenase complex, component X	3	0	0	3	3	-0.46
COX11	cytochrome c oxidase assembly homolog 11 (yeast)	1	0	1	0	1	-0.29
MITD1	MIT, microtubule interacting and transport, domain containing 1	1	0	0	1	0	-0.28
ZNF98	zinc finger protein 98	2	0	0	2	0	-0.28
COMMD3	COMM domain containing 3	1	0	0	1	1	-0.27
IMMP1L	IMP1 inner mitochondrial membrane peptidase-like (S. cerevisiae)	1	0	0	1	0	-0.27
KRTAP19-3	keratin associated protein 19-3	1	0	0	1	1	-0.27
ZNF479	zinc finger protein 479	1	0	0	1	0	-0.27
CBWD1	COBW domain containing 1	2	0	0	2	1	-0.27
OR2T33	olfactory receptor, family 2, subfamily T, member 33	1	0	0	1	0	-0.27
RP11-122A3.2	uncharacterized protein LOC100127983	3	0	0	3	4	-0.37
CFHR2	complement factor H-related 2	1	0	0	1	1	-0.26
IFT43	intraflagellar transport 43 homolog (Chlamydomonas)	1	0	1	0	0	-0.26
RP1-228P16.5	Uncharacterized protein	1	0	0	1	1	-0.26
PCID2	PCI domain containing 2	2	0	0	2	0	-0.29
AC008394.1	Uncharacterized protein	1	1	0	0	0	-0.26
APOH	apolipoprotein H (beta-2-glycoprotein I)	1	0	0	1	0	-0.25
TMEM251	transmembrane protein 251	1	0	1	0	1	-0.25
TTLL7	tubulin tyrosine ligase-like family, member 7	1	0	0	1	2	-0.29	45.5506	162.239	3.56173
GTF2H5	general transcription factor IIH, polypeptide 5	3	1	0	2	5	-0.41	135.46	290.335	2.14333
S100Z	S100 calcium binding protein Z	1	0	1	0	0	-0.25
HMGA2	high mobility group AT-hook 2	1	1	0	0	0	-0.25	1331.62	348.946	0.262046	None	None	None	None
GVQW1	GVQW motif containing 1	2	0	0	2	1	-0.24
TPSG1	tryptase gamma 1	1	0	0	1	0	-0.24
EDIL3	EGF-like repeats and discoidin I-like domains 3	1	0	0	1	4	-0.31	6.62693	845.075	127.521
GPR171	G protein-coupled receptor 171	1	0	1	0	0	-0.24
SAMD13	sterile alpha motif domain containing 13	1	0	0	1	2	-0.24
MAT2B	methionine adenosyltransferase II, beta	2	0	0	2	2	-0.24
ACOT2	acyl-CoA thioesterase 2	1	0	0	1	1	-0.24
SDR9C7	short chain dehydrogenase/reductase family 9C, member 7	1	1	0	0	0	-0.24
DSCR3	Down syndrome critical region gene 3	1	1	0	0	1	-0.35
PCMTD1	protein-L-isoaspartate (D-aspartate) O-methyltransferase domain containing 1	1	0	0	1	2	-0.24
CXorf65	chromosome X open reading frame 65	1	0	0	1	0	-0.23
RP11-67H2.1	Uncharacterized protein	1	0	0	1	2	-0.23
PAX6	paired box 6	2	1	0	1	1	-0.26
GNG10	guanine nucleotide binding protein (G protein), gamma 10	1	0	0	1	3	-0.25
AL353698.1	Uncharacterized protein	1	0	0	1	1	-0.23
ADRBK1	adrenergic, beta, receptor kinase 1	1	0	1	0	1	-0.23
SLC35E3	solute carrier family 35, member E3	1	0	0	1	0	-0.23
PLAC8	placenta-specific 8	1	0	1	0	3	-0.25
MCL1	myeloid cell leukemia sequence 1 (BCL2-related)	1	1	0	0	1	-0.24
OBP2B	odorant binding protein 2B	1	0	0	1	0	-0.23
CCDC7	coiled-coil domain containing 7	1	0	0	1	0	-0.23
SAP18	Sin3A-associated protein, 18kDa	2	0	0	2	1	-0.4
AC137056.1	Uncharacterized protein; cDNA FLJ34659 fis, clone KIDNE2018863	2	0	0	2	0	-0.23
42615	septin 2	1	0	0	1	2	-0.23
ACOT1	acyl-CoA thioesterase 1	1	0	0	1	0	-0.23
GPSM2	G-protein signaling modulator 2	2	0	0	2	1	-0.23
MDH1B	malate dehydrogenase 1B, NAD (soluble)	1	0	0	1	1	-0.27
C3orf58	chromosome 3 open reading frame 58	3	0	0	3	1	-0.23
MESP1	mesoderm posterior 1 homolog (mouse)	1	0	0	1	0	-0.22
NFIB	nuclear factor I/B	3	1	0	2	5	-0.22
CTXN2	cortexin 2	2	0	0	2	1	-0.22
PCM1	pericentriolar material 1	1	1	0	0	0	-0.26
DLGAP5	discs, large (Drosophila) homolog-associated protein 5	1	0	0	1	2	-0.22
TAS2R30	taste receptor, type 2, member 30	1	0	0	1	0	-0.22
VGLL2	vestigial like 2 (Drosophila)	2	0	1	1	1	-0.23
ADPGK	ADP-dependent glucokinase	1	1	0	0	1	-0.21
NAP1L5	nucleosome assembly protein 1-like 5	2	0	0	2	0	-0.24
ACRC	acidic repeat containing	2	0	0	2	0	-0.21
SLC10A2	solute carrier family 10 (sodium/bile acid cotransporter), member 2	1	1	0	0	3	-0.21
TEX12	testis expressed 12	1	0	0	1	1	-0.21
TAAR2	trace amine associated receptor 2	1	0	0	1	0	-0.21
GSTA4	glutathione S-transferase alpha 4	1	0	0	1	1	-0.25	71.8702	148.452	2.06556
RAD17	RAD17 homolog (S. pombe)	1	0	0	1	0	-0.21
RERGL	RERG/RAS-like	1	0	0	1	0	-0.21
MGST1	microsomal glutathione S-transferase 1	1	0	0	1	0	-0.27
IPO11	importin 11	1	0	0	1	3	-0.23
FBXO3	F-box protein 3	2	0	0	2	1	-0.21
EQTN	equatorin, sperm acrosome associated	1	0	0	1	0	-0.2
CHORDC1	cysteine and histidine-rich domain (CHORD) containing 1	1	0	1	0	3	-0.2
KNG1	kininogen 1	1	0	0	1	0	-0.2
EFTUD1	elongation factor Tu GTP binding domain containing 1	1	0	0	1	0	-0.2
SFTA3	surfactant associated 3	1	0	0	1	1	-0.2
SMIM13	small integral membrane protein 13	2	0	1	1	1	-0.2
VPS36	vacuolar protein sorting 36 homolog (S. cerevisiae)	4	0	0	4	1	-0.21
PDHA2	pyruvate dehydrogenase (lipoamide) alpha 2	1	0	0	1	0	-0.2
PMPCA	peptidase (mitochondrial processing) alpha	1	1	0	0	4	-0.2
RGS13	regulator of G-protein signaling 13	1	0	0	1	1	-0.2
HIBADH	3-hydroxyisobutyrate dehydrogenase	1	0	1	0	0	-0.2
LRRC40	leucine rich repeat containing 40	4	0	2	2	9	-0.27
TUFT1	tuftelin 1	1	1	0	0	0	-0.2
LRRIQ3	leucine-rich repeats and IQ motif containing 3	1	0	0	1	2	-0.2
CENPA	centromere protein A	1	0	0	1	4	-0.23
NOL7	nucleolar protein 7, 27kDa	1	0	0	1	0	-0.2
SLC7A9	solute carrier family 7 (amino acid transporter light chain, bo,+ system), member 9	1	0	0	1	0	-0.2
MPC1	mitochondrial pyruvate carrier 1	1	0	0	1	0	-0.2
SPAG11A	sperm associated antigen 11A	2	0	0	2	2	-0.42
ZNF695	zinc finger protein 695	1	1	0	0	1	-0.19
SAMD3	sterile alpha motif domain containing 3	1	0	0	1	1	-0.19	42.9573	13.9368	0.324433	None	None	None	None
CCNA1	cyclin A1	1	0	0	1	0	-0.19
TMX3	thioredoxin-related transmembrane protein 3	2	0	0	2	5	-0.2
CDK1	cyclin-dependent kinase 1	2	0	0	2	0	-0.29	26.8707	100.497	3.74004
TMEM61	transmembrane protein 61	1	0	0	1	0	-0.19
CNTNAP1	contactin associated protein 1	1	0	1	0	0	-0.19
ZNF570	zinc finger protein 570	1	0	0	1	2	-0.19
SGCE	sarcoglycan, epsilon	1	0	0	1	0	-0.19
U2AF2	U2 small nuclear RNA auxiliary factor 2	1	0	1	0	1	-0.19
DNAJC25	DnaJ (Hsp40) homolog, subfamily C , member 25	1	0	0	1	3	-0.2
DNAJC25-GNG10	DNAJC25-GNG10 readthrough	1	0	0	1	3	-0.2
RWDD3	RWD domain containing 3	1	0	1	0	1	-0.19
MYEOV2	myeloma overexpressed 2	1	0	0	1	0	-0.19
PPP2R5A	protein phosphatase 2, regulatory subunit B', alpha	1	0	0	1	1	-0.19
GSX2	GS homeobox 2	1	0	0	1	1	-0.19
ZNF790	zinc finger protein 790	2	0	0	2	1	-0.19
SYF2	SYF2 pre-mRNA-splicing factor	1	0	0	1	2	-0.23
CCER1	coiled-coil glutamate-rich protein 1	1	0	0	1	1	-0.19
AL163636.6	Homo sapiens ribonuclease, RNase A family, 4 (RNASE4), transcript variant 4, mRNA.	1	0	0	1	1	-0.19
HAND1	heart and neural crest derivatives expressed 1	1	1	0	0	0	-0.19
EPHA7	EPH receptor A7	3	0	0	3	3	-0.19
TEX11	testis expressed 11	1	0	0	1	0	-0.19
C5orf28	chromosome 5 open reading frame 28	2	0	0	2	1	-0.2
TM2D2	TM2 domain containing 2	3	0	0	3	2	-0.43
NT5DC4	5'-nucleotidase domain containing 4	1	0	0	1	0	-0.18
ACAA1	acetyl-CoA acyltransferase 1	1	0	0	1	0	-0.18
LATS1	large tumor suppressor kinase 1	1	0	0	1	1	-0.2
RIF1	RAP1 interacting factor homolog (yeast)	3	0	0	3	8	-0.29
APCDD1L	adenomatosis polyposis coli down-regulated 1-like	1	1	0	0	0	-0.18
SERPINB4	serpin peptidase inhibitor, clade B (ovalbumin), member 4	2	0	0	2	0	-0.18
TMEM45A	transmembrane protein 45A	1	0	0	1	0	-0.18	86.1582	516.684	5.99692
TMEM70	transmembrane protein 70	1	0	0	1	0	-0.18
CNTD2	cyclin N-terminal domain containing 2	1	0	0	1	0	-0.18
PRPH2	peripherin 2 (retinal degeneration, slow)	2	0	0	2	2	-0.18
NUF2	NUF2, NDC80 kinetochore complex component	1	0	0	1	0	-0.18	13.6963	33.9374	2.47785
SOS2	son of sevenless homolog 2 (Drosophila)	2	0	0	2	0	-0.18
PFKM	phosphofructokinase, muscle	2	0	0	2	1	-0.19
SPRYD4	SPRY domain containing 4	1	0	0	1	0	-0.18
GOT1	glutamic-oxaloacetic transaminase 1, soluble	1	0	1	0	0	-0.18
TFRC	transferrin receptor	1	0	0	1	1	-0.18
RNF175	ring finger protein 175	1	0	0	1	0	-0.18
STX16	syntaxin 16	3	0	0	3	0	-0.18
KRTAP4-3	keratin associated protein 4-3	1	0	0	1	0	-0.18
CCNB3	cyclin B3	1	0	1	0	0	-0.18
OR52A1	olfactory receptor, family 52, subfamily A, member 1	1	0	0	1	0	-0.17
NR2E1	nuclear receptor subfamily 2, group E, member 1	1	0	0	1	0	-0.17
TRPA1	transient receptor potential cation channel, subfamily A, member 1	1	0	1	0	1	-0.17	24.8978	104.152	4.18319
RNF103	ring finger protein 103	1	0	0	1	0	-0.17
AMTN	amelotin	1	0	1	0	0	-0.17
KRTAP4-6	keratin associated protein 4-6	1	0	0	1	0	-0.17
HTR5A-AS1	HTR5A antisense RNA 1	1	0	1	0	0	-0.17
RFPL4B	ret finger protein-like 4B	1	0	0	1	2	-0.17
MEX3C	mex-3 RNA binding family member C	2	1	0	1	0	-0.17
TTC19	tetratricopeptide repeat domain 19	2	0	0	2	0	-0.17
TNFRSF12A	tumor necrosis factor receptor superfamily, member 12A	1	0	0	1	0	-0.18	1329.9	570.241	0.428784	None	None	None	None
KCNG1	potassium voltage-gated channel, subfamily G, member 1	3	2	0	1	1	-0.24	408.337	5.36326	0.0131344	None	None	None	None
DBN1	drebrin 1	1	0	1	0	1	-0.18	2357.19	878.853	0.372839	None	None	None	None
NUDT9	nudix (nucleoside diphosphate linked moiety X)-type motif 9	1	0	0	1	0	-0.17
ZNF138	zinc finger protein 138	1	0	0	1	1	-0.19
C11orf73	chromosome 11 open reading frame 73	1	0	0	1	2	-0.17
AC023632.1	HCG2009141; PRO2397; Uncharacterized protein	1	0	0	1	1	-0.17
MGARP	mitochondria-localized glutamic acid-rich protein	1	0	0	1	0	-0.18	8.31378	141.877	17.0652
IFT20	intraflagellar transport 20 homolog (Chlamydomonas)	1	0	0	1	0	-0.17	66.3312	185.342	2.79418
GHRL	ghrelin/obestatin prepropeptide	1	0	0	1	0	-0.17
CDV3	CDV3 homolog (mouse)	2	0	0	2	2	-0.2
BTG3	BTG family, member 3	1	0	0	1	2	-0.21
ZNF90	zinc finger protein 90	3	0	0	3	1	-0.21
C5orf20	chromosome 5 open reading frame 20	1	1	0	0	0	-0.17
NRL	neural retina leucine zipper	1	1	0	0	1	-0.17
OLIG1	oligodendrocyte transcription factor 1	1	1	0	0	0	-0.17
ADRA1A	adrenoceptor alpha 1A	2	0	0	2	2	-0.17
IGFL2	IGF-like family member 2	1	0	0	1	0	-0.17
LPAR4	lysophosphatidic acid receptor 4	1	0	1	0	2	-0.17	1.74122	14.7733	8.48444
SAMSN1	SAM domain, SH3 domain and nuclear localization signals 1	1	0	0	1	0	-0.17
MPHOSPH6	M-phase phosphoprotein 6	1	0	0	1	0	-0.17	173.186	70.3073	0.405963	None	None	None	None
TM4SF4	transmembrane 4 L six family member 4	1	0	0	1	1	-0.21	0	8.0326	Inf
RNASE4	ribonuclease, RNase A family, 4	1	0	0	1	1	-0.17
DFNA5	deafness, autosomal dominant 5	1	0	0	1	0	-0.16
SCGB2A2	secretoglobin, family 2A, member 2	1	0	0	1	0	-0.16
RP11-315D16.2	Uncharacterized protein	2	0	0	2	1	-0.17
RLN2	relaxin 2	1	0	0	1	1	-0.17
FRG2C	FSHD region gene 2 family, member C	1	0	0	1	4	-0.17
CDK15	cyclin-dependent kinase 15	2	1	0	1	2	-0.16
ITGBL1	integrin, beta-like 1 (with EGF-like repeat domains)	3	0	0	3	0	-0.17	354.054	4837.45	13.663
C2orf68	chromosome 2 open reading frame 68	3	0	0	3	2	-0.19
PLAGL1	pleiomorphic adenoma gene-like 1	2	0	0	2	3	-0.16
ARMCX1	armadillo repeat containing, X-linked 1	1	0	0	1	0	-0.16
WIPF3	WAS/WASL interacting protein family, member 3	2	0	0	2	1	-0.17
CCDC126	coiled-coil domain containing 126	1	0	0	1	2	-0.17
COL8A1	collagen, type VIII, alpha 1	2	1	0	1	1	-0.17	209.571	15215.3	72.602
TMEM106C	transmembrane protein 106C	3	0	0	3	1	-0.18	252.26	524.604	2.07961
ADCY3	adenylate cyclase 3	2	0	0	2	0	-0.16	1052.76	471.223	0.447606	None	None	None	None
DDHD1	DDHD domain containing 1	2	0	0	2	5	-0.16
SLC39A12	solute carrier family 39 (zinc transporter), member 12	1	0	0	1	2	-0.16
TFDP3	transcription factor Dp family, member 3	1	0	0	1	0	-0.16
C9orf57	chromosome 9 open reading frame 57	1	0	0	1	2	-0.16
VDAC1	voltage-dependent anion channel 1	1	0	0	1	0	-0.16
BET1	Bet1 golgi vesicular membrane trafficking protein	2	0	0	2	3	-0.33
PDCD10	programmed cell death 10	1	0	0	1	1	-0.19
NRG1	neuregulin 1	2	0	0	2	1	-0.17	756.174	40.8792	0.0540606	None	None	None	None
RGS20	regulator of G-protein signaling 20	1	0	0	1	3	-0.26
CTXN3	cortexin 3	1	0	0	1	0	-0.15
MSH4	mutS homolog 4	1	0	0	1	0	-0.15
LRRC42	leucine rich repeat containing 42	1	0	0	1	0	-0.17
CD163	CD163 molecule	1	0	0	1	0	-0.15
ZNF354A	zinc finger protein 354A	1	0	0	1	0	-0.15
HAND2	heart and neural crest derivatives expressed 2	1	0	0	1	0	-0.15	41.0608	0.620337	0.0151077	Present	Present	Present	None
ZNF302	zinc finger protein 302	1	0	0	1	3	-0.15
POU3F1	POU class 3 homeobox 1	2	0	1	1	0	-0.15
GPHN	gephyrin	1	0	0	1	0	-0.15
COBLL1	cordon-bleu WH2 repeat protein-like 1	2	0	0	2	3	-0.18	100.431	355.902	3.54376
C10orf32	chromosome 10 open reading frame 32	2	0	0	2	3	-0.25
CD1D	CD1d molecule	3	0	0	3	1	-0.28
CLGN	calmegin	1	0	0	1	2	-0.15
CLVS1	clavesin 1	1	0	0	1	1	-0.15
ANP32B	acidic (leucine-rich) nuclear phosphoprotein 32 family, member B	2	0	0	2	0	-0.3
ACTR6	ARP6 actin-related protein 6 homolog (yeast)	1	0	0	1	0	-0.15
RS1	retinoschisin 1	1	0	1	0	0	-0.15
RARRES1	retinoic acid receptor responder (tazarotene induced) 1	1	0	0	1	0	-0.15	28.1873	13.4014	0.475439	None	None	None	None
CA3	carbonic anhydrase III, muscle specific	1	0	0	1	1	-0.15
VASH2	vasohibin 2	1	0	0	1	1	-0.15
HOPX	HOP homeobox	1	0	0	1	0	-0.16	0	31.0983	Inf
CXCL13	chemokine (C-X-C motif) ligand 13	1	0	0	1	1	-0.15
HNRNPLL	heterogeneous nuclear ribonucleoprotein L-like	1	0	0	1	3	-0.16
NR2F2	nuclear receptor subfamily 2, group F, member 2	2	0	0	2	1	-0.15
SMC3	structural maintenance of chromosomes 3	2	0	0	2	4	-0.17
TAX1BP3	Tax1 (human T-cell leukemia virus type I) binding protein 3	1	0	0	1	0	-0.15
ATP6V1D	ATPase, H+ transporting, lysosomal 34kDa, V1 subunit D	1	0	0	1	1	-0.16
ARL6IP6	ADP-ribosylation-like factor 6 interacting protein 6	1	0	0	1	2	-0.15
TM4SF19	transmembrane 4 L six family member 19	1	0	0	1	0	-0.15
AP003733.1	Uncharacterized protein; cDNA FLJ36460 fis, clone THYMU2014801	1	0	0	1	2	-0.15
CALB1	calbindin 1, 28kDa	1	0	0	1	0	-0.14
C7orf57	chromosome 7 open reading frame 57	1	0	0	1	0	-0.14
FAM47B	family with sequence similarity 47, member B	1	0	0	1	0	-0.14
C20orf24	chromosome 20 open reading frame 24	1	0	0	1	0	-0.14
HOXA11	homeobox A11	1	0	1	0	0	-0.14	199.304	28.1374	0.141178	None	None	None	None
LRRC7	leucine rich repeat containing 7	3	0	1	2	1	-0.14
TMEM184C	transmembrane protein 184C	1	0	0	1	0	-0.14
KIAA1107	KIAA1107	1	0	0	1	0	-0.14
USO1	USO1 vesicle transport factor	1	0	0	1	0	-0.15
UQCRFS1	ubiquinol-cytochrome c reductase, Rieske iron-sulfur polypeptide 1	1	0	0	1	3	-0.14
HPGDS	hematopoietic prostaglandin D synthase	1	0	0	1	0	-0.14
TGIF2-C20orf24	TGIF2-C20orf24 readthrough	1	0	0	1	0	-0.14
RPE	ribulose-5-phosphate-3-epimerase	1	0	0	1	5	-0.17
TDRD1	tudor domain containing 1	1	0	0	1	0	-0.14	1.21874	111.554	91.5321
URI1	URI1, prefoldin-like chaperone	1	0	0	1	0	-0.14
SPTSSB	serine palmitoyltransferase, small subunit B	1	0	0	1	0	-0.14
MAGEA12	melanoma antigen family A, 12	1	0	0	1	0	-0.14
NCBP2	nuclear cap binding protein subunit 2, 20kDa	1	0	0	1	4	-0.15
GABARAPL3	GABA(A) receptors associated protein like 3, pseudogene	1	0	0	1	0	-0.14
NPL	N-acetylneuraminate pyruvate lyase (dihydrodipicolinate synthase)	1	0	0	1	1	-0.14
ARPP21	cAMP-regulated phosphoprotein, 21kDa	1	0	0	1	2	-0.14
GTF2A1L	general transcription factor IIA, 1-like	1	0	0	1	0	-0.14
ATP6AP2	ATPase, H+ transporting, lysosomal accessory protein 2	1	0	0	1	1	-0.14
NCL	nucleolin	2	0	0	2	0	-0.15
HSPA13	heat shock protein 70kDa family, member 13	3	0	1	2	3	-0.17
CDC42SE2	CDC42 small effector 2	1	0	1	0	2	-0.16
R3HDM4	R3H domain containing 4	1	0	0	1	2	-0.14
SLC16A12	solute carrier family 16, member 12	2	0	0	2	2	-0.14
MBIP	MAP3K12 binding inhibitory protein 1	1	0	0	1	1	-0.14
POC1B-GALNT4	POC1B-GALNT4 readthrough	4	1	0	3	3	-0.14
DNASE1L3	deoxyribonuclease I-like 3	1	0	0	1	0	-0.14
RUFY1	RUN and FYVE domain containing 1	1	0	0	1	0	-0.14
CCDC147	coiled-coil domain containing 147	1	0	0	1	1	-0.14	34.5754	8.84327	0.255767	None	None	None	None
HENMT1	HEN1 methyltransferase homolog 1 (Arabidopsis)	1	0	0	1	0	-0.14
NKX3-1	NK3 homeobox 1	2	0	0	2	0	-0.14
C7orf71	chromosome 7 open reading frame 71	1	0	0	1	0	-0.14
HOXD8	homeobox D8	1	0	0	1	0	-0.14	10.4939	28.5066	2.7165
SLC25A31	solute carrier family 25 (mitochondrial carrier; adenine nucleotide translocator), member 31	1	0	0	1	0	-0.14
GALNT4	UDP-N-acetyl-alpha-D-galactosamine:polypeptide N-acetylgalactosaminyltransferase 4 (GalNAc-T4)	4	1	0	3	3	-0.14
SELT	Selenoprotein T	2	0	0	2	1	-0.14
IL10RB	interleukin 10 receptor, beta	1	0	0	1	0	-0.14
ADIPOQ	adiponectin, C1Q and collagen domain containing	2	0	0	2	2	-0.14
IL10	interleukin 10	1	0	0	1	0	-0.14
C15orf54	chromosome 15 open reading frame 54	1	0	0	1	2	-0.14	6.61617	0	0	None	None	None	None
SCAF11	SR-related CTD-associated factor 11	2	0	0	2	1	-0.26
ZNF195	zinc finger protein 195	1	0	0	1	1	-0.14
TMEM182	transmembrane protein 182	2	0	0	2	1	-0.14	6.28594	19.6638	3.12822
NRXN3	neurexin 3	3	0	0	3	4	-0.14
ARMCX2	armadillo repeat containing, X-linked 2	1	0	0	1	0	-0.16
ZNF615	zinc finger protein 615	2	0	0	2	0	-0.16
RAB33B	RAB33B, member RAS oncogene family	3	0	0	3	0	-0.21
TFDP1	transcription factor Dp-1	2	0	0	2	0	-0.14
UIMC1	ubiquitin interaction motif containing 1	1	0	0	1	0	-0.14
ACOT12	acyl-CoA thioesterase 12	1	0	0	1	0	-0.14
MLANA	melan-A	1	0	0	1	0	-0.14
DENR	density-regulated protein	2	0	0	2	5	-0.17
ZBTB49	zinc finger and BTB domain containing 49	1	0	0	1	0	-0.14
ZNF492	zinc finger protein 492	3	0	0	3	0	-0.14
TMEM133	transmembrane protein 133	1	0	0	1	2	-0.14	4.03358	21.3063	5.28223
PCNP	PEST proteolytic signal containing nuclear protein	1	0	0	1	2	-0.14
CYB5D2	cytochrome b5 domain containing 2	1	0	0	1	0	-0.14
HSPA1A	heat shock 70kDa protein 1A	1	0	0	1	0	-0.14	1224.02	561.048	0.458367	None	None	None	None
SCHIP1	schwannomin interacting protein 1	1	0	0	1	0	-0.14	142.275	42.7199	0.300262	None	None	None	None
DDO	D-aspartate oxidase	1	0	0	1	0	-0.14	0.583993	16.217	27.7692
MAP3K13	mitogen-activated protein kinase kinase kinase 13	1	0	0	1	0	-0.14
SMIM18	small integral membrane protein 18	1	0	0	1	0	-0.14
LRP6	low density lipoprotein receptor-related protein 6	2	0	0	2	7	-0.14
FP15737		1	0	0	1	0	-0.14
CASP3	caspase 3, apoptosis-related cysteine peptidase	1	0	0	1	3	-0.14
RP11-332O19.5	rcRPE protein	1	0	0	1	1	-0.14
GABPA	GA binding protein transcription factor, alpha subunit 60kDa	3	0	0	3	4	-0.17
EVPLL	envoplakin-like	1	0	0	1	0	-0.13
CLEC4A	C-type lectin domain family 4, member A	1	0	0	1	0	-0.13
B3GNT2	UDP-GlcNAc:betaGal beta-1,3-N-acetylglucosaminyltransferase 2	1	0	0	1	3	-0.13	489.497	126.086	0.257582	None	None	None	None
PHF3	PHD finger protein 3	2	0	0	2	1	-0.14
CD1A	CD1a molecule	1	0	0	1	0	-0.13
USP6NL	USP6 N-terminal like	1	0	0	1	0	-0.13
SEPW1	selenoprotein W, 1	1	0	0	1	0	-0.22
LAGE3	L antigen family, member 3	1	0	1	0	0	-0.13
C17orf58	chromosome 17 open reading frame 58	1	0	0	1	0	-0.13
NAP1L1	nucleosome assembly protein 1-like 1	2	0	0	2	2	-0.13
FOXJ3	forkhead box J3	3	0	1	2	2	-0.14
ZNF429	zinc finger protein 429	3	0	0	3	0	-0.13
THAP1	THAP domain containing, apoptosis associated protein 1	1	0	0	1	2	-0.2
RALB	v-ral simian leukemia viral oncogene homolog B	1	0	0	1	2	-0.13
CCDC122	coiled-coil domain containing 122	1	0	1	0	0	-0.13
RAB40B	RAB40B, member RAS oncogene family	2	0	2	0	1	-0.22
SH3GLB1	SH3-domain GRB2-like endophilin B1	1	0	0	1	1	-0.14
IFRG15	Homo sapiens torsin A interacting protein 2 (TOR1AIP2), transcript variant 1, mRNA.	2	0	0	2	4	-0.13
UBE2D3	ubiquitin-conjugating enzyme E2D 3	2	0	0	2	8	-0.22
UBA3	ubiquitin-like modifier activating enzyme 3	1	0	0	1	2	-0.2
PSD3	pleckstrin and Sec7 domain containing 3	3	0	0	3	6	-0.18	491.323	2098.61	4.27133
MAFF	v-maf avian musculoaponeurotic fibrosarcoma oncogene homolog F	1	0	0	1	0	-0.13
TRPC3	transient receptor potential cation channel, subfamily C, member 3	1	0	0	1	2	-0.15
CDC6	cell division cycle 6	1	0	0	1	1	-0.14	220.751	109.864	0.497683	None	None	None	None
NHLRC3	NHL repeat containing 3	1	0	0	1	1	-0.13	96.0419	218.277	2.27272
LYRM5	LYR motif containing 5	1	0	1	0	0	-0.13	22.7392	59.404	2.61241
MOB4	MOB family member 4, phocein	1	0	0	1	1	-0.13
ANXA4	annexin A4	1	0	0	1	1	-0.17
NR5A2	nuclear receptor subfamily 5, group A, member 2	1	0	0	1	1	-0.13	72.9069	0.341501	0.00468407	None	None	None	None
N4BP2L1	NEDD4 binding protein 2-like 1	1	0	0	1	2	-0.13	14.1501	53.3452	3.76996
INSC	inscuteable homolog (Drosophila)	1	0	0	1	1	-0.18	7.45396	0	0	None	None	None	None
KIN	KIN, antigenic determinant of recA protein homolog (mouse)	1	0	0	1	2	-0.13
CRLS1	cardiolipin synthase 1	2	0	1	1	2	-0.16
CLEC6A	C-type lectin domain family 6, member A	1	0	0	1	1	-0.13
SDHD	succinate dehydrogenase complex, subunit D, integral membrane protein	1	0	0	1	0	-0.13
C4orf40	chromosome 4 open reading frame 40	1	0	0	1	2	-0.13
GJB6	gap junction protein, beta 6, 30kDa	1	0	0	1	0	-0.13
PIGY	phosphatidylinositol glycan anchor biosynthesis, class Y	1	0	0	1	0	-0.13
MTAP	methylthioadenosine phosphorylase	2	0	0	2	4	-0.15	408.033	180.688	0.442828	None	None	None	None
OLR1	oxidized low density lipoprotein (lectin-like) receptor 1	1	0	0	1	4	-0.13
CCNG2	cyclin G2	1	0	0	1	1	-0.13	112.213	231.121	2.05967
MSANTD3-TMEFF1	MSANTD3-TMEFF1 readthrough	1	0	0	1	1	-0.13	365.86	174.858	0.477937	None	None	None	None
RAB2B	RAB2B, member RAS oncogene family	1	0	1	0	3	-0.14
BARX2	BARX homeobox 2	1	0	0	1	0	-0.13
ARL4C	ADP-ribosylation factor-like 4C	1	0	1	0	1	-0.13	266.307	2957.48	11.1055
GSPT2	G1 to S phase transition 2	2	0	0	2	0	-0.13
ZNF234	zinc finger protein 234	4	0	0	4	1	-0.15
MRPL27	mitochondrial ribosomal protein L27	1	0	0	1	0	-0.13
CCDC15	coiled-coil domain containing 15	1	0	0	1	1	-0.13
AC132186.1	CDNA FLJ27243 fis, clone SYN08134; Uncharacterized protein	1	0	1	0	0	-0.13
PPP1R17	protein phosphatase 1, regulatory subunit 17	1	0	0	1	1	-0.13
RP2	retinitis pigmentosa 2 (X-linked recessive)	1	0	0	1	2	-0.13
POLR1D	polymerase (RNA) I polypeptide D, 16kDa	3	0	0	3	0	-0.18
SMAD1	SMAD family member 1	2	0	0	2	2	-0.13							GO:0045669
UBR3	ubiquitin protein ligase E3 component n-recognin 3 (putative)	1	1	0	0	2	-0.16
ZNF709		2	0	0	2	1	-0.14
CDH26	cadherin 26	1	0	0	1	0	-0.12
SFXN4	sideroflexin 4	1	0	0	1	0	-0.12	97.6164	41.0755	0.420785	None	None	None	None
PTPRN2	protein tyrosine phosphatase, receptor type, N polypeptide 2	2	0	0	2	0	-0.12	12.6047	40.8172	3.23824
C10orf107	chromosome 10 open reading frame 107	1	0	0	1	0	-0.12	0.924948	8.123	8.78211
COL6A3	collagen, type VI, alpha 3	1	0	0	1	0	-0.12	42246	92430.1	2.1879
TMEFF1	transmembrane protein with EGF-like and two follistatin-like domains 1	1	0	0	1	1	-0.12
UBL3	ubiquitin-like 3	1	0	0	1	0	-0.12
NPY5R	neuropeptide Y receptor Y5	1	0	0	1	0	-0.12
C8orf86	chromosome 8 open reading frame 86	1	0	0	1	0	-0.12
ZNF716	zinc finger protein 716	3	0	0	3	1	-0.12
TRAM1L1	translocation associated membrane protein 1-like 1	1	0	0	1	0	-0.12	7.39955	23.1264	3.12538
PTPLAD1	protein tyrosine phosphatase-like A domain containing 1	2	0	0	2	0	-0.14
PRKAR2B	protein kinase, cAMP-dependent, regulatory, type II, beta	2	0	0	2	1	-0.16	37.687	12.9786	0.344378	None	None	None	None
HERC4	HECT and RLD domain containing E3 ubiquitin protein ligase 4	1	0	0	1	1	-0.24
ZNF709	zinc finger protein 709	2	0	0	2	1	-0.14
SPAG11B	sperm associated antigen 11B	1	0	0	1	0	-0.12
CNOT10	CCR4-NOT transcription complex, subunit 10	1	0	0	1	0	-0.12
AGBL2	ATP/GTP binding protein-like 2	1	0	0	1	0	-0.12
SLC35G1	solute carrier family 35, member G1	3	0	0	3	3	-0.2
MURC	muscle-related coiled-coil protein	1	0	0	1	4	-0.13	55.9178	10.6043	0.189642	None	None	None	None
ZNF677	zinc finger protein 677	1	0	1	0	1	-0.14
YY2	YY2 transcription factor	1	0	0	1	0	-0.12
BBS7	Bardet-Biedl syndrome 7	1	0	1	0	1	-0.12
ANKRD36	ankyrin repeat domain 36	1	0	0	1	0	-0.12
KHDRBS3	KH domain containing, RNA binding, signal transduction associated 3	1	0	0	1	0	-0.13
CCDC68	coiled-coil domain containing 68	2	0	0	2	2	-0.12	14.8971	52.2653	3.50842
GREM1	gremlin 1, DAN family BMP antagonist	3	0	1	2	4	-0.22
RP11-849H4.2	Putative short transient receptor potential channel 2-like protein	1	0	0	1	0	-0.12
SPATS2L	spermatogenesis associated, serine-rich 2-like	2	0	0	2	3	-0.13
USP9Y	ubiquitin specific peptidase 9, Y-linked	2	0	1	1	0	-0.12
RCHY1	ring finger and CHY zinc finger domain containing 1, E3 ubiquitin protein ligase	1	0	1	0	4	-0.21
HIST1H2BF	histone cluster 1, H2bf	1	1	0	0	1	-0.12
KDM4C	lysine (K)-specific demethylase 4C	1	0	1	0	0	-0.12
MAB21L2	mab-21-like 2 (C. elegans)	1	0	0	1	0	-0.12
ZNF566	zinc finger protein 566	1	0	0	1	1	-0.12
TMEM35	transmembrane protein 35	1	0	0	1	0	-0.12
ARID3A	AT rich interactive domain 3A (BRIGHT-like)	1	0	0	1	3	-0.12	204.262	60.3649	0.295527	None	None	None	None
KRTAP9-4	keratin associated protein 9-4	1	0	0	1	0	-0.12
SOAT1	sterol O-acyltransferase 1	3	0	1	2	2	-0.24
ALDOB	aldolase B, fructose-bisphosphate	1	0	0	1	0	-0.12
UGT2B17	UDP glucuronosyltransferase 2 family, polypeptide B17	1	0	0	1	1	-0.12
SULT1A3	sulfotransferase family, cytosolic, 1A, phenol-preferring, member 3	1	0	1	0	0	-0.12
MSRA	methionine sulfoxide reductase A	1	0	0	1	0	-0.12
PIGM	phosphatidylinositol glycan anchor biosynthesis, class M	5	0	1	4	0	-0.16
C18orf54	chromosome 18 open reading frame 54	2	0	0	2	2	-0.14
IKZF2	IKAROS family zinc finger 2 (Helios)	6	0	1	5	5	-0.13
CDC73	cell division cycle 73	5	1	0	4	8	-0.18
RAP1A	RAP1A, member of RAS oncogene family	2	0	0	2	2	-0.13
ABI3	ABI family, member 3	1	0	0	1	0	-0.12
SEMA3E	sema domain, immunoglobulin domain (Ig), short basic domain, secreted, (semaphorin) 3E	1	0	0	1	2	-0.12
WNT3	wingless-type MMTV integration site family, member 3	1	0	1	0	0	-0.12
RAE1	ribonucleic acid export 1	1	0	1	0	0	-0.12
LRTM1	leucine-rich repeats and transmembrane domains 1	1	0	0	1	0	-0.12
KRTAP9-8	keratin associated protein 9-8	1	0	0	1	0	-0.12
KCTD18	potassium channel tetramerization domain containing 18	1	0	0	1	1	-0.12
STON1-GTF2A1L	STON1-GTF2A1L readthrough	1	0	0	1	0	-0.12
TMX1	thioredoxin-related transmembrane protein 1	3	0	0	3	2	-0.33
LDB2	LIM domain binding 2	1	0	0	1	1	-0.12	51.2055	14.8986	0.290958	None	None	None	None
RAD51AP1	RAD51 associated protein 1	1	0	0	1	1	-0.18
RP11-834C11.12		1	0	1	0	0	-0.13
OMD	osteomodulin	2	0	0	2	1	-0.18	0	123.565	Inf
PRR13	proline rich 13	1	0	0	1	4	-0.13
RPL7	ribosomal protein L7	1	0	0	1	1	-0.18
FRMD7	FERM domain containing 7	1	0	0	1	0	-0.12
TNIP3	TNFAIP3 interacting protein 3	1	0	0	1	0	-0.12
GDNF	glial cell derived neurotrophic factor	1	0	0	1	1	-0.12	611.28	235.817	0.385776	None	None	None	None
SULT1A4	sulfotransferase family, cytosolic, 1A, phenol-preferring, member 4	1	0	1	0	0	-0.12
ACKR4	atypical chemokine receptor 4	1	0	0	1	0	-0.12	441.035	53.877	0.122161	None	None	None	None
IQCJ-SCHIP1	IQCJ-SCHIP1 readthrough	1	0	0	1	0	-0.12	135.645	38.616	0.284684	None	None	None	None
FGF10	fibroblast growth factor 10	1	0	0	1	2	-0.12	7.34525	45.0151	6.12847
FJX1	four jointed box 1 (Drosophila)	1	0	0	1	1	-0.12	447.959	221.215	0.493828	None	None	None	None
ARL15	ADP-ribosylation factor-like 15	1	0	0	1	1	-0.13
HSPE1-MOB4	HSPE1-MOB4 readthrough	1	0	0	1	1	-0.12
ZNF275	zinc finger protein 275	2	0	0	2	1	-0.12
RNF180	ring finger protein 180	2	0	0	2	0	-0.15	8.03792	28.9739	3.60465
TMEM68	transmembrane protein 68	3	0	0	3	1	-0.4
RPL37	ribosomal protein L37	2	0	1	1	1	-0.13
KIAA1524	KIAA1524	2	0	0	2	2	-0.14
SPTY2D1	SPT2, Suppressor of Ty, domain containing 1 (S. cerevisiae)	1	0	0	1	1	-0.12
CEP250	centrosomal protein 250kDa	1	0	0	1	0	-0.12
FLJ00104	HCG1980662; Uncharacterized protein	1	0	0	1	0	-0.12
KRTAP9-2	keratin associated protein 9-2	1	0	0	1	0	-0.12
PHOX2B	paired-like homeobox 2b	1	0	0	1	0	-0.12
BCL2L1	BCL2-like 1	1	0	0	1	0	-0.12
TMPRSS15	transmembrane protease, serine 15	1	0	0	1	1	-0.12
ATP6V1G1	ATPase, H+ transporting, lysosomal 13kDa, V1 subunit G1	1	0	0	1	0	-0.12
KIF18A	kinesin family member 18A	1	0	0	1	0	-0.12
OMA1	OMA1 zinc metallopeptidase	1	0	0	1	1	-0.14	38.7965	90.6301	2.33604
CCDC73	coiled-coil domain containing 73	2	0	0	2	0	-0.12
KIAA0825	KIAA0825	1	0	0	1	1	-0.12
MAD2L1	MAD2 mitotic arrest deficient-like 1 (yeast)	1	0	0	1	2	-0.12
MKRN1	makorin ring finger protein 1	1	0	0	1	0	-0.12
ZNF215	zinc finger protein 215	2	0	0	2	1	-0.12	52.8343	22.3676	0.423355	None	None	None	None
IQUB	IQ motif and ubiquitin domain containing	1	0	0	1	0	-0.12
ITGA8	integrin, alpha 8	3	0	0	3	2	-0.12	46.5919	125.519	2.69401
ARHGEF35	Rho guanine nucleotide exchange factor (GEF) 35	1	0	0	1	0	-0.12
BBS5	Bardet-Biedl syndrome 5	1	0	0	1	0	-0.12
SMIM8	small integral membrane protein 8	1	0	0	1	5	-0.22
EDNRA	endothelin receptor type A	1	0	1	0	1	-0.11
KRTAP9-3	keratin associated protein 9-3	1	0	0	1	0	-0.11
MAT2A	methionine adenosyltransferase II, alpha	1	0	0	1	2	-0.11
KIAA0907	KIAA0907	1	0	0	1	1	-0.11
SLC35G3	solute carrier family 35, member G3	1	0	0	1	0	-0.11
REEP5	receptor accessory protein 5	1	0	0	1	0	-0.11
EPM2AIP1	EPM2A (laforin) interacting protein 1	3	0	0	3	3	-0.12
GMNC	geminin coiled-coil domain containing	2	0	0	2	2	-0.21
TBX3	T-box 3	2	0	0	2	0	-0.12	2310.38	55.4417	0.0239967	None	None	None	None
EBF3	early B-cell factor 3	1	1	0	0	2	-0.2	55.4317	119.466	2.15518
DEFB134	defensin, beta 134	1	0	0	1	0	-0.11
ITGB1	integrin, beta 1 (fibronectin receptor, beta polypeptide, antigen CD29 includes MDF2, MSK12)	1	0	0	1	0	-0.11
NAP1L2	nucleosome assembly protein 1-like 2	1	0	0	1	1	-0.11
RNF128	ring finger protein 128, E3 ubiquitin protein ligase	1	0	0	1	1	-0.11
RP11-181C3.1	Uncharacterized protein	1	0	0	1	0	-0.11
LEPROTL1	leptin receptor overlapping transcript-like 1	2	0	0	2	2	-0.27
CXorf24	chromosome X open reading frame 24	1	0	0	1	2	-0.12
ATL2	atlastin GTPase 2	2	0	0	2	2	-0.13
ZNF611	zinc finger protein 611	2	0	0	2	1	-0.11
ZNF781	zinc finger protein 781	1	0	0	1	1	-0.11
SH2D1A	SH2 domain containing 1A	1	0	0	1	1	-0.11
ZFR	zinc finger RNA binding protein	1	0	0	1	0	-0.11
LANCL1	LanC lantibiotic synthetase component C-like 1 (bacterial)	1	0	0	1	0	-0.11	191.584	492.953	2.57304
FAM98B	family with sequence similarity 98, member B	1	0	0	1	2	-0.11
MRPS17	mitochondrial ribosomal protein S17	1	0	0	1	1	-0.12
SQLE	squalene epoxidase	1	0	0	1	0	-0.11	767.485	295.244	0.384691	None	None	None	None
ATP5E	ATP synthase, H+ transporting, mitochondrial F1 complex, epsilon subunit	2	0	0	2	0	-0.18
GP5	glycoprotein V (platelet)	1	0	1	0	0	-0.11
ZBTB20	zinc finger and BTB domain containing 20	3	0	0	3	14	-0.13	539.189	1110.86	2.06023
PCBD1	pterin-4 alpha-carbinolamine dehydratase/dimerization cofactor of hepatocyte nuclear factor 1 alpha	1	0	0	1	0	-0.11
TIFAB	TRAF-interacting protein with forkhead-associated domain, family member B	1	1	0	0	0	-0.11
YES1	v-yes-1 Yamaguchi sarcoma viral oncogene homolog 1	3	0	0	3	1	-0.13
DEPDC1B	DEP domain containing 1B	1	0	0	1	0	-0.11
RP11-57H12.6	TMEM56-RWDD3 protein	1	0	0	1	0	-0.11
FBXL3	F-box and leucine-rich repeat protein 3	1	0	1	0	0	-0.12
PIK3CB	phosphatidylinositol-4,5-bisphosphate 3-kinase, catalytic subunit beta	1	0	0	1	1	-0.11	118.161	267.685	2.26543
STARD3	StAR-related lipid transfer (START) domain containing 3	1	0	0	1	0	-0.12
RAB39A	RAB39A, member RAS oncogene family	1	0	0	1	1	-0.11
MICU1	mitochondrial calcium uptake 1	1	0	0	1	0	-0.12
ESM1	endothelial cell-specific molecule 1	1	0	0	1	1	-0.11	746.252	204.463	0.273986	None	None	None	None
CLEC4E	C-type lectin domain family 4, member E	1	0	0	1	0	-0.11
FOXD4L5	forkhead box D4-like 5	1	0	0	1	1	-0.11
DLD	dihydrolipoamide dehydrogenase	1	0	0	1	3	-0.11
ADAM9	ADAM metallopeptidase domain 9	1	0	0	1	5	-0.11
SC5D	sterol-C5-desaturase	2	0	0	2	2	-0.12
REEP3	receptor accessory protein 3	1	0	0	1	0	-0.13
FAM91A1	family with sequence similarity 91, member A1	3	0	0	3	2	-0.11
MAL2	mal, T-cell differentiation protein 2 (gene/pseudogene)	2	0	0	2	0	-0.12
CLEC3A	C-type lectin domain family 3, member A	1	0	0	1	0	-0.11
LIMA1	LIM domain and actin binding 1	3	0	0	3	0	-0.11	2342.62	5252.59	2.24218
RTN4RL1	reticulon 4 receptor-like 1	1	0	0	1	2	-0.11	0	183.646	Inf
NPY1R	neuropeptide Y receptor Y1	1	0	0	1	0	-0.11
THAP9	THAP domain containing 9	2	0	0	2	0	-0.15	8.27378	24.0021	2.90098
LYPD1	LY6/PLAUR domain containing 1	1	0	0	1	1	-0.11
RAB6C	RAB6C, member RAS oncogene family	2	0	0	2	0	-0.11
SMOC2	SPARC related modular calcium binding 2	1	0	0	1	0	-0.11
ZNF112	zinc finger protein 112	1	0	0	1	1	-0.11
OPRK1	opioid receptor, kappa 1	2	0	0	2	0	-0.11
CCDC108	coiled-coil domain containing 108	1	0	0	1	1	-0.11
SOGA2	SOGA family member 2	1	0	1	0	1	-0.11
L3HYPDH	L-3-hydroxyproline dehydratase (trans-)	1	0	0	1	0	-0.15
CCNI	cyclin I	1	0	0	1	1	-0.11
SLC2A10	solute carrier family 2 (facilitated glucose transporter), member 10	2	0	0	2	0	-0.12
RAB6A	RAB6A, member RAS oncogene family	2	0	0	2	0	-0.11
HOXD10	homeobox D10	1	0	0	1	0	-0.11	44.5862	0.422801	0.00948278	None	None	None	None
FAM206A	family with sequence similarity 206, member A	1	0	0	1	2	-0.11	122.288	60.7697	0.496938	None	None	None	None
FOXD4L4	forkhead box D4-like 4	1	0	0	1	1	-0.11
TSSK1B	testis-specific serine kinase 1B	1	0	1	0	0	-0.11
FOXD4L2	forkhead box D4-like 2	1	0	0	1	1	-0.11
CDK5R1	cyclin-dependent kinase 5, regulatory subunit 1 (p35)	1	0	0	1	0	-0.11
DMRTB1	DMRT-like family B with proline-rich C-terminal, 1	1	0	0	1	0	-0.11
DENND4A	DENN/MADD domain containing 4A	1	0	0	1	2	-0.14
NR2F1	nuclear receptor subfamily 2, group F, member 1	1	0	0	1	1	-0.21
RIPPLY3	ripply transcriptional repressor 3	2	0	1	1	0	-0.15
DLAT	dihydrolipoamide S-acetyltransferase	2	0	0	2	2	-0.13
CRISP3	cysteine-rich secretory protein 3	1	0	0	1	1	-0.1
ZNF250	zinc finger protein 250	1	0	0	1	4	-0.1
LRRC16A	leucine rich repeat containing 16A	1	0	0	1	0	-0.1
HOXC5	homeobox C5	1	0	1	0	0	-0.1	8.83985	44.3912	5.02171
PLEKHA5	pleckstrin homology domain containing, family A member 5	1	0	0	1	0	-0.1
BTN3A3	butyrophilin, subfamily 3, member A3	1	0	0	1	0	-0.1	117.961	475.934	4.03468
DUSP6	dual specificity phosphatase 6	1	0	0	1	1	-0.1
STK38L	serine/threonine kinase 38 like	3	0	0	3	3	-0.12
TRAF5	TNF receptor-associated factor 5	2	0	0	2	2	-0.12
SUMO3	small ubiquitin-like modifier 3	1	0	0	1	1	-0.13
IL12B	interleukin 12B (natural killer cell stimulatory factor 2, cytotoxic lymphocyte maturation factor 2, p40)	1	0	0	1	1	-0.1
HELLS	helicase, lymphoid-specific	1	0	0	1	1	-0.1	83.405	36.1369	0.433271	None	None	None	None
ABCA8	ATP-binding cassette, sub-family A (ABC1), member 8	1	0	0	1	0	-0.1	66.9909	175.084	2.61354
ZNF26	zinc finger protein 26	1	0	0	1	1	-0.11
CDK5	cyclin-dependent kinase 5	1	0	1	0	0	-0.1
PRKCH	protein kinase C, eta	1	0	0	1	2	-0.1	47.2591	230.796	4.88362
C6orf211	chromosome 6 open reading frame 211	2	0	0	2	4	-0.14
IL1RAP	interleukin 1 receptor accessory protein	2	0	1	1	2	-0.15	34.6184	83.8375	2.42177
CHAF1B	chromatin assembly factor 1, subunit B (p60)	1	0	1	0	0	-0.1
PDLIM5	PDZ and LIM domain 5	1	0	0	1	3	-0.1
ABHD17C	abhydrolase domain containing 17C	1	0	0	1	0	-0.11
NREP	neuronal regeneration related protein	1	0	0	1	1	-0.12
KLK7	kallikrein-related peptidase 7	1	0	0	1	0	-0.1
DNAH10	dynein, axonemal, heavy chain 10	1	0	0	1	0	-0.1
CHCHD5	coiled-coil-helix-coiled-coil-helix domain containing 5	1	0	1	0	0	-0.1
IPMK	inositol polyphosphate multikinase	1	0	0	1	5	-0.1
CEP76	centrosomal protein 76kDa	1	0	0	1	1	-0.1
FAM47C	family with sequence similarity 47, member C	1	0	0	1	0	-0.1
TAF2	TAF2 RNA polymerase II, TATA box binding protein (TBP)-associated factor, 150kDa	2	0	0	2	1	-0.1
RANBP9	RAN binding protein 9	1	0	0	1	1	-0.1
CREG2	cellular repressor of E1A-stimulated genes 2	3	0	1	2	1	-0.14
FAM169A	family with sequence similarity 169, member A	4	0	0	4	5	-0.12
C7orf31	chromosome 7 open reading frame 31	1	0	0	1	3	-0.1
INIP	INTS3 and NABP interacting protein	1	0	0	1	4	-0.11
KIFC3	kinesin family member C3	1	0	1	0	0	-0.1
SCG3	secretogranin III	1	0	0	1	0	-0.1
SHISA2	shisa family member 2	1	0	0	1	1	-0.1
MLN	motilin	1	0	0	1	0	-0.1
FRMPD1	FERM and PDZ domain containing 1	1	0	0	1	0	-0.1
MSTN	myostatin	1	0	0	1	1	-0.1
CLEC2D	C-type lectin domain family 2, member D	1	0	0	1	1	-0.1
GOLGA8B	golgin A8 family, member B	2	0	0	2	2	-0.1
GYS2	glycogen synthase 2 (liver)	1	0	0	1	0	-0.1
NIN	ninein (GSK3B interacting protein)	2	0	0	2	5	-0.1
IDE	insulin-degrading enzyme	2	0	1	1	1	-0.12
SNX17	sorting nexin 17	1	0	0	1	0	-0.1
CNNM4	cyclin M4	1	0	0	1	1	-0.1
GAS1	growth arrest-specific 1	1	0	0	1	1	-0.1	224.807	749.302	3.3331
C1QL3	complement component 1, q subcomponent-like 3	1	0	0	1	2	-0.11
TM6SF1	transmembrane 6 superfamily member 1	1	0	0	1	0	-0.11
BLOC1S6	biogenesis of lysosomal organelles complex-1, subunit 6, pallidin	1	0	0	1	3	-0.1
SLC13A1	solute carrier family 13 (sodium/sulfate symporter), member 1	1	0	0	1	1	-0.1
MATN2	matrilin 2	1	0	0	1	0	-0.1
DENND1B	DENN/MADD domain containing 1B	1	0	0	1	0	-0.1
FAAH2	fatty acid amide hydrolase 2	1	0	0	1	0	-0.1
PNISR	PNN-interacting serine/arginine-rich protein	1	0	0	1	1	-0.1
SCML1	sex comb on midleg-like 1 (Drosophila)	1	0	0	1	0	-0.1
AGO2	argonaute RISC catalytic component 2	1	0	0	1	3	-0.86	593.006	271.455	0.45776	None	None	None	None
CDADC1	cytidine and dCMP deaminase domain containing 1	1	0	0	1	0	-0.1
SCML4	sex comb on midleg-like 4 (Drosophila)	2	0	0	2	2	-0.14
METTL9	methyltransferase like 9	1	0	0	1	0	-0.1
DPPA4	developmental pluripotency associated 4	1	0	0	1	0	-0.1
RSL24D1	ribosomal L24 domain containing 1	1	0	0	1	1	-0.1
WEE2	WEE1 homolog 2 (S. pombe)	1	0	0	1	1	-0.1
MRAP2	melanocortin 2 receptor accessory protein 2	1	0	0	1	1	-0.1	13.3267	30.9903	2.32543
RCAN1	regulator of calcineurin 1	1	0	0	1	0	-0.1
WBP11	WW domain binding protein 11	1	0	0	1	0	-0.1
SREK1IP1	SREK1-interacting protein 1	3	0	0	3	3	-0.13
FAM57A	family with sequence similarity 57, member A	1	0	0	1	0	-0.13
ARF6	ADP-ribosylation factor 6	1	0	0	1	3	-0.12
RNF141	ring finger protein 141	1	0	0	1	6	-0.12	141.746	616.775	4.35128
GALNT3	UDP-N-acetyl-alpha-D-galactosamine:polypeptide N-acetylgalactosaminyltransferase 3 (GalNAc-T3)	1	0	0	1	3	-0.12	5.90499	54.7244	9.26748
DMRTC2	DMRT-like family C2	1	0	0	1	0	-0.1
SCP2	sterol carrier protein 2	1	0	0	1	0	-0.1
MMADHC	methylmalonic aciduria (cobalamin deficiency) cblD type, with homocystinuria	2	0	0	2	5	-0.14
SLC25A24	solute carrier family 25 (mitochondrial carrier; phosphate carrier), member 24	1	0	0	1	1	-0.1
UBE2L3	ubiquitin-conjugating enzyme E2L 3	1	0	0	1	0	-0.11
DNAJA1	DnaJ (Hsp40) homolog, subfamily A, member 1	1	0	0	1	1	-0.12
FTSJ2	FtsJ RNA methyltransferase homolog 2 (E. coli)	1	0	0	1	0	-0.1
RAD23B	RAD23 homolog B (S. cerevisiae)	1	0	0	1	2	-0.1
PPFIA1	protein tyrosine phosphatase, receptor type, f polypeptide (PTPRF), interacting protein (liprin), alpha 1	1	0	0	1	0	-0.1
MTHFD2	methylenetetrahydrofolate dehydrogenase (NADP+ dependent) 2, methenyltetrahydrofolate cyclohydrolase	2	0	0	2	2	-0.12	1191.41	585.177	0.491162	None	None	None	None
PTGER4	prostaglandin E receptor 4 (subtype EP4)	1	0	0	1	1	-0.1	13.5297	439.169	32.4597
MAP2K4	mitogen-activated protein kinase kinase 4	2	0	0	2	2	-0.1
IGSF10	immunoglobulin superfamily, member 10	2	0	0	2	2	-0.12
ZC2HC1A	zinc finger, C2HC-type containing 1A	2	0	0	2	3	-0.15
SLMO2	slowmo homolog 2 (Drosophila)	1	0	0	1	0	-0.11
CLTC	clathrin, heavy chain (Hc)	1	0	0	1	3	-0.1
RFC1	replication factor C (activator 1) 1, 145kDa	2	0	0	2	0	-0.12
CARKD	carbohydrate kinase domain containing	1	0	0	1	0	-0.1
HIST1H2BD	histone cluster 1, H2bd	1	0	0	1	1	-0.1
DNA2	DNA replication helicase/nuclease 2	1	0	0	1	0	-0.1
PA2G4	proliferation-associated 2G4, 38kDa	1	0	1	0	0	-0.1
RANBP3L	RAN binding protein 3-like	1	0	0	1	0	-0.1	1.94782	40.6559	20.8725
STARD4	StAR-related lipid transfer (START) domain containing 4	2	0	0	2	3	-0.17	459.331	160.962	0.350427	None	None	None	None
PHF20L1	PHD finger protein 20-like 1	2	0	0	2	3	-0.17
FNBP1	formin binding protein 1	1	0	0	1	3	-0.1
KLF3	Kruppel-like factor 3 (basic)	2	0	0	2	2	-0.1
MAST4	microtubule associated serine/threonine kinase family member 4	1	0	0	1	0	-0.12
ADAM18	ADAM metallopeptidase domain 18	1	0	0	1	0	-0.1
AC008443.1	CDNA: FLJ23158 fis, clone LNG09623; Uncharacterized protein	1	0	0	1	0	-0.1
MEGF9	multiple EGF-like-domains 9	2	0	0	2	1	-0.1	310.875	637.165	2.04959
APAF1	apoptotic peptidase activating factor 1	1	0	0	1	2	-0.11
ZNF788	zinc finger family member 788	1	0	0	1	1	-0.1
FAM76B	family with sequence similarity 76, member B	2	0	0	2	0	-0.13
ALG10	ALG10, alpha-1,2-glucosyltransferase	3	0	0	3	4	-0.22
PIGG	phosphatidylinositol glycan anchor biosynthesis, class G	1	0	0	1	0	-0.1
STXBP3	syntaxin binding protein 3	1	0	0	1	0	-0.19
PRMT6	protein arginine methyltransferase 6	1	0	0	1	1	-0.11
HNRNPA3	heterogeneous nuclear ribonucleoprotein A3	2	0	0	2	6	-0.15
DACH1	dachshund homolog 1 (Drosophila)	1	0	1	0	3	-0.09
AGPAT9	1-acylglycerol-3-phosphate O-acyltransferase 9	1	0	1	0	0	-0.09	32.9465	2.65665	0.0806352	None	None	None	None
LUC7L3	LUC7-like 3 (S. cerevisiae)	3	0	1	2	7	-0.12
IPO7	importin 7	1	0	0	1	0	-0.09	3236.84	1227.57	0.37925	None	None	None	None
MOSPD2	motile sperm domain containing 2	2	0	0	2	2	-0.1
NUCKS1	nuclear casein kinase and cyclin-dependent kinase substrate 1	1	0	0	1	1	-0.11
AL589765.1	Uncharacterized protein; cDNA FLJ36032 fis, clone TESTI2017069	1	0	0	1	1	-0.09
FUT4	fucosyltransferase 4 (alpha (1,3) fucosyltransferase, myeloid-specific)	1	0	0	1	1	-0.09
SNAP23	synaptosomal-associated protein, 23kDa	1	0	0	1	1	-0.09
L1TD1	LINE-1 type transposase domain containing 1	1	0	0	1	0	-0.09	16.0615	0	0	None	None	None	None
C7orf41	chromosome 7 open reading frame 41	2	0	0	2	3	-0.1
KCNC2	potassium voltage-gated channel, Shaw-related subfamily, member 2	2	0	0	2	0	-0.09
MYH11	myosin, heavy chain 11, smooth muscle	1	0	0	1	0	-0.09
ITM2B	integral membrane protein 2B	1	0	0	1	2	-0.14	1604.13	4926.32	3.07102
DNAJC9	DnaJ (Hsp40) homolog, subfamily C, member 9	1	0	0	1	2	-0.14
PIK3CA	phosphatidylinositol-4,5-bisphosphate 3-kinase, catalytic subunit alpha	3	0	0	3	4	-0.11
METTL15	methyltransferase like 15	1	0	0	1	3	-0.09
ZNF136	zinc finger protein 136	1	0	0	1	2	-0.09
FBXO16	F-box protein 16	1	0	0	1	0	-0.09
TIMM8B	translocase of inner mitochondrial membrane 8 homolog B (yeast)	1	0	0	1	0	-0.18
ELMOD2	ELMO/CED-12 domain containing 2	2	0	0	2	2	-0.1
ARHGEF26	Rho guanine nucleotide exchange factor (GEF) 26	2	0	0	2	1	-0.09
MAPK8	mitogen-activated protein kinase 8	1	0	0	1	2	-0.12	345.442	138.04	0.399603	None	None	None	None
CSNK1G2	casein kinase 1, gamma 2	1	0	0	1	0	-0.09
TCHHL1	trichohyalin-like 1	1	0	0	1	0	-0.09
NECAB1	N-terminal EF-hand calcium binding protein 1	2	0	1	1	1	-0.09
RAD9B	RAD9 homolog B (S. pombe)	2	0	0	2	4	-0.13
GLRB	glycine receptor, beta	1	0	0	1	1	-0.16	60.0744	425.172	7.07742
METTL7A	methyltransferase like 7A	1	0	0	1	1	-0.09
AGPAT5	1-acylglycerol-3-phosphate O-acyltransferase 5	3	0	1	2	1	-0.11
NUP155	nucleoporin 155kDa	1	1	0	0	3	-0.11
GDF7	growth differentiation factor 7	1	0	0	1	1	-0.1	0.340956	14.8764	43.6315
ARL8B	ADP-ribosylation factor-like 8B	2	0	0	2	1	-0.1
TAS2R20	taste receptor, type 2, member 20	1	0	0	1	0	-0.09
CD200	CD200 molecule	1	0	0	1	1	-0.09
CCDC62	coiled-coil domain containing 62	1	0	1	0	0	-0.09	5.59327	0.310168	0.0554538	None	None	None	None
RCAN3	RCAN family member 3	1	0	0	1	6	-0.09
ZCCHC11	zinc finger, CCHC domain containing 11	1	0	0	1	4	-0.09
HHAT	hedgehog acyltransferase	2	0	0	2	1	-0.09
APPL1	adaptor protein, phosphotyrosine interaction, PH domain and leucine zipper containing 1	2	0	0	2	3	-0.09
UBE2H	ubiquitin-conjugating enzyme E2H	2	0	0	2	1	-0.1	1053.26	2449.27	2.32542
CMTM6	CKLF-like MARVEL transmembrane domain containing 6	1	0	0	1	0	-0.09
NT5DC1	5'-nucleotidase domain containing 1	3	0	0	3	1	-0.15
LEP	leptin	1	0	0	1	0	-0.09	6.81918	985.805	144.564
JAG1	jagged 1	1	0	0	1	1	-0.09	144.212	1306.77	9.06147
TOP2A	topoisomerase (DNA) II alpha 170kDa	1	0	0	1	0	-0.09	234.833	562.19	2.394
ZNF587B	zinc finger protein 587B	1	0	0	1	2	-0.09
AC026310.1	Protein 101060047	1	0	1	0	0	-0.09
DCAF13	DDB1 and CUL4 associated factor 13	1	0	0	1	0	-0.12
UFM1	ubiquitin-fold modifier 1	2	0	0	2	0	-0.09
IBTK	inhibitor of Bruton agammaglobulinemia tyrosine kinase	2	0	0	2	3	-0.1
ZNF318	zinc finger protein 318	1	0	0	1	0	-0.11
ANGPT1	angiopoietin 1	1	0	1	0	1	-0.13	27.8208	496.634	17.8512
FDX1	ferredoxin 1	1	0	0	1	3	-0.14
CD2AP	CD2-associated protein	2	0	0	2	1	-0.09
NPBWR1	neuropeptides B/W receptor 1	2	0	1	1	0	-0.12
ASCL4	achaete-scute complex homolog 4 (Drosophila)	1	0	1	0	2	-0.09
BAG1	BCL2-associated athanogene	1	0	0	1	0	-0.09
TGDS	TDP-glucose 4,6-dehydratase	1	0	0	1	0	-0.09
EIF4E3	eukaryotic translation initiation factor 4E family member 3	6	1	1	4	8	-0.15	61.5398	152.499	2.47806
PIK3R5	phosphoinositide-3-kinase, regulatory subunit 5	1	0	0	1	0	-0.09
C4orf3	chromosome 4 open reading frame 3	1	0	0	1	1	-0.12	393.021	923.172	2.34891
TMEM87B	transmembrane protein 87B	1	0	0	1	5	-0.11	667.67	306.47	0.459014	None	None	None	None
CLDN1	claudin 1	2	0	0	2	3	-0.28	20.3339	354.18	17.4182
SIX3	SIX homeobox 3	1	0	1	0	0	-0.1	0	6.7606	Inf
PAICS	phosphoribosylaminoimidazole carboxylase, phosphoribosylaminoimidazole succinocarboxamide synthetase	1	0	0	1	2	-0.09
ALG10B	ALG10B, alpha-1,2-glucosyltransferase	4	1	0	3	6	-0.09
BCAP29	B-cell receptor-associated protein 29	2	0	0	2	3	-0.09
ZFP36L1	ZFP36 ring finger protein-like 1	1	0	0	1	0	-0.12
NIPAL2	NIPA-like domain containing 2	1	0	0	1	2	-0.09
ZNF610	zinc finger protein 610	1	0	0	1	0	-0.09	17.8027	36.2163	2.03432
SNX10	sorting nexin 10	1	0	0	1	0	-0.09
TBCCD1	TBCC domain containing 1	1	0	1	0	0	-0.09
AP003774.4	HCG1652096, isoform CRA_a; Uncharacterized protein; cDNA FLJ37045 fis, clone BRACE2012185	1	0	0	1	1	-0.09
NKAIN3	Na+/K+ transporting ATPase interacting 3	1	0	0	1	2	-0.09
SLITRK4	SLIT and NTRK-like family, member 4	4	0	0	4	3	-0.12
PON2	paraoxonase 2	1	0	0	1	0	-0.09
FAM133A	family with sequence similarity 133, member A	1	0	0	1	0	-0.09
CAST	calpastatin	1	0	0	1	4	-0.1
SS18	synovial sarcoma translocation, chromosome 18	1	0	0	1	1	-0.09
HPDL	4-hydroxyphenylpyruvate dioxygenase-like	1	0	0	1	0	-0.1	6.80484	0	0	None	None	None	None
CPPED1	calcineurin-like phosphoesterase domain containing 1	1	0	0	1	0	-0.09
UGT8	UDP glycosyltransferase 8	1	0	0	1	4	-0.09
SETD8	SET domain containing (lysine methyltransferase) 8	1	0	0	1	1	-0.09
SLC15A5	solute carrier family 15, member 5	1	0	0	1	1	-0.09
MX2	myxovirus (influenza virus) resistance 2 (mouse)	1	0	0	1	2	-0.09
BAAT	bile acid CoA: amino acid N-acyltransferase (glycine N-choloyltransferase)	1	0	0	1	1	-0.09
GYPA	glycophorin A (MNS blood group)	1	0	0	1	0	-0.09
EPG5	ectopic P-granules autophagy protein 5 homolog (C. elegans)	2	1	0	1	1	-0.23
VEGFA	vascular endothelial growth factor A	1	0	0	1	0	-0.11	3182.32	1399.06	0.439635	None	None	None	None
UBE2T	ubiquitin-conjugating enzyme E2T (putative)	1	0	0	1	2	-0.14
NDUFC2	NADH dehydrogenase (ubiquinone) 1, subcomplex unknown, 2, 14.5kDa	2	0	0	2	1	-0.32
ISPD	isoprenoid synthase domain containing	2	0	0	2	1	-0.1
AK3	adenylate kinase 3	1	0	0	1	3	-0.1	462.114	1083.8	2.34531
ELOVL6	ELOVL fatty acid elongase 6	2	0	0	2	1	-0.1
NDUFB6	NADH dehydrogenase (ubiquinone) 1 beta subcomplex, 6, 17kDa	1	0	0	1	1	-0.18
CDH6	cadherin 6, type 2, K-cadherin (fetal kidney)	2	0	0	2	1	-0.12	418.208	32.7454	0.0782995	None	None	None	None
FOXD3	forkhead box D3	1	0	1	0	1	-0.09
RWDD2A	RWD domain containing 2A	1	0	1	0	1	-0.09	40.9766	114.116	2.78491
NHLH2	nescient helix loop helix 2	1	0	0	1	1	-0.09
GRAPL	GRB2-related adaptor protein-like	1	0	0	1	0	-0.09
TGFB2	transforming growth factor, beta 2	1	0	0	1	1	-0.09	36.6534	925.755	25.257
IMPG1	interphotoreceptor matrix proteoglycan 1	2	0	1	1	2	-0.09
YWHAE	tyrosine 3-monooxygenase/tryptophan 5-monooxygenase activation protein, epsilon polypeptide	1	0	0	1	1	-0.09
PLA2G7	phospholipase A2, group VII (platelet-activating factor acetylhydrolase, plasma)	1	0	0	1	3	-0.19
ARL13B	ADP-ribosylation factor-like 13B	1	0	0	1	2	-0.09
ZWINT	ZW10 interacting kinetochore protein	1	0	0	1	4	-0.09
CARF	calcium responsive transcription factor	3	0	0	3	3	-0.08	32.6055	78.473	2.40674
DPY19L4	dpy-19-like 4 (C. elegans)	3	0	1	2	4	-0.11
SPEF2	sperm flagellar 2	1	0	0	1	0	-0.08	23.4975	55.8725	2.3778
RTBDN	retbindin	1	0	0	1	0	-0.08
RGS17	regulator of G-protein signaling 17	2	0	0	2	5	-0.09
ARMC1	armadillo repeat containing 1	1	0	0	1	0	-0.09
PSAT1	phosphoserine aminotransferase 1	1	0	0	1	0	-0.13
CLHC1	clathrin heavy chain linker domain containing 1	1	0	1	0	1	-0.1
MRPS17	28S ribosomal protein S17, mitochondrial; HCG1984214, isoform CRA_a	1	0	0	1	1	-0.1
TRABD2A	TraB domain containing 2A	4	0	0	4	2	-0.09
PHLDA1	pleckstrin homology-like domain, family A, member 1	1	0	0	1	2	-0.09
C14orf105	chromosome 14 open reading frame 105	1	0	0	1	0	-0.08
IL20RA	interleukin 20 receptor, alpha	1	0	0	1	0	-0.08
CBR4	carbonyl reductase 4	2	0	0	2	2	-0.12
CDKL2	cyclin-dependent kinase-like 2 (CDC2-related kinase)	2	0	0	2	1	-0.11
CAPN7	calpain 7	1	0	0	1	0	-0.09
N4BP2L2	NEDD4 binding protein 2-like 2	2	0	1	1	3	-0.18
MLF1	myeloid leukemia factor 1	1	0	0	1	0	-0.1
ILDR2	immunoglobulin-like domain containing receptor 2	2	0	0	2	2	-0.09
POLR2M	polymerase (RNA) II (DNA directed) polypeptide M	2	0	0	2	2	-0.08
EOMES	eomesodermin	1	0	0	1	1	-0.08
TNFSF15	tumor necrosis factor (ligand) superfamily, member 15	2	0	0	2	7	-0.09	11.97	149.716	12.5076
CCDC152	coiled-coil domain containing 152	1	0	0	1	0	-0.08
EPB41L5	erythrocyte membrane protein band 4.1 like 5	1	0	0	1	4	-0.08
SYNC	syncoilin, intermediate filament protein	1	0	0	1	1	-0.09
MATN3	matrilin 3	1	0	0	1	0	-0.09
PGRMC1	progesterone receptor membrane component 1	1	0	0	1	1	-0.11	2139.87	748.734	0.349896	None	None	None	None
VTI1B	vesicle transport through interaction with t-SNAREs 1B	2	0	0	2	0	-0.1
XRN2	5'-3' exoribonuclease 2	1	0	0	1	0	-0.13
SNAPC3	small nuclear RNA activating complex, polypeptide 3, 50kDa	2	0	0	2	1	-0.08
HLA-DPB1	major histocompatibility complex, class II, DP beta 1	2	0	0	2	0	-0.2
ZFP1	ZFP1 zinc finger protein	2	0	0	2	2	-0.14
RCN1	reticulocalbin 1, EF-hand calcium binding domain	1	0	0	1	0	-0.08
ULK3	unc-51 like kinase 3	1	0	0	1	0	-0.08
HSPB8	heat shock 22kDa protein 8	1	0	0	1	0	-0.08
ISG20L2	interferon stimulated exonuclease gene 20kDa-like 2	1	0	0	1	0	-0.08
CDH17	cadherin 17, LI cadherin (liver-intestine)	1	0	0	1	1	-0.08
PAX3	paired box 3	1	1	0	0	0	-0.08	40.6941	0	0	None	None	None	None
TYW1	tRNA-yW synthesizing protein 1 homolog (S. cerevisiae)	1	0	0	1	0	-0.08
HMGN4	high mobility group nucleosomal binding domain 4	1	0	0	1	1	-0.14
UBE2D1	ubiquitin-conjugating enzyme E2D 1	2	0	0	2	3	-0.14
C12orf23	chromosome 12 open reading frame 23	1	0	0	1	2	-0.09
ABCG1	ATP-binding cassette, sub-family G (WHITE), member 1	1	0	0	1	2	-0.08	2.81843	21.1792	7.51457
GPC5	glypican 5	2	0	0	2	3	-0.09
GPER1	G protein-coupled estrogen receptor 1	1	0	1	0	0	-0.08
SLC9A9	solute carrier family 9, subfamily A (NHE9, cation proton antiporter 9), member 9	1	0	0	1	0	-0.08
PANK1	pantothenate kinase 1	1	0	0	1	2	-0.08
RPS15A	ribosomal protein S15a	1	0	0	1	1	-0.08
NSF	N-ethylmaleimide-sensitive factor	2	0	0	2	0	-0.09
ATG2B	autophagy related 2B	3	0	0	3	0	-0.12
CREG1	cellular repressor of E1A-stimulated genes 1	1	0	0	1	0	-0.09
PARD3	par-3 family cell polarity regulator	1	0	0	1	2	-0.09
ZNF772	zinc finger protein 772	1	0	1	0	6	-0.11
SPHAR	S-phase response (cyclin related)	1	0	0	1	3	-0.19
KCNS2	potassium voltage-gated channel, delayed-rectifier, subfamily S, member 2	2	0	1	1	1	-0.08
ZNF367	zinc finger protein 367	1	0	0	1	5	-0.08	214.947	67.315	0.31317	None	None	None	None
ARHGEF10	Rho guanine nucleotide exchange factor (GEF) 10	1	0	0	1	3	-0.08
NOMO2	NODAL modulator 2	1	0	0	1	0	-0.08
ALS2	amyotrophic lateral sclerosis 2 (juvenile)	2	0	1	1	2	-0.08	246.025	497.727	2.02307
TRUB1	TruB pseudouridine (psi) synthase family member 1	1	0	0	1	1	-0.08
NOMO3	NODAL modulator 3	1	0	0	1	0	-0.08
C7orf76	chromosome 7 open reading frame 76	1	0	0	1	0	-0.08
SUMF1	sulfatase modifying factor 1	1	0	0	1	0	-0.08
HECTD2	HECT domain containing E3 ubiquitin protein ligase 2	1	0	0	1	1	-0.08
ETV7	ets variant 7	2	0	0	2	0	-0.09	15.3724	67.3074	4.37845
LIN54	lin-54 homolog (C. elegans)	2	0	0	2	3	-0.08
BNIP2	BCL2/adenovirus E1B 19kDa interacting protein 2	4	0	0	4	5	-0.1
BRPF1	bromodomain and PHD finger containing, 1	1	0	0	1	0	-0.08
GOLGA8A	golgin A8 family, member A	2	0	0	2	2	-0.08	177.641	365.53	2.05769
NOMO1	NODAL modulator 1	1	0	0	1	0	-0.08
TEDDM1	transmembrane epididymal protein 1	1	0	0	1	0	-0.08
BMP3	bone morphogenetic protein 3	1	0	0	1	1	-0.08
ZBTB10	zinc finger and BTB domain containing 10	3	0	1	2	5	-0.14
HNRNPA1	heterogeneous nuclear ribonucleoprotein A1	1	0	0	1	0	-0.08
NCEH1	neutral cholesterol ester hydrolase 1	1	0	0	1	3	-0.08
TDRP	testis development related protein	1	0	0	1	1	-0.09
DNAJC28	DnaJ (Hsp40) homolog, subfamily C, member 28	1	0	0	1	0	-0.11	4.43604	14.6456	3.30151
ZNF233	zinc finger protein 233	1	0	0	1	0	-0.09	3.93566	17.1674	4.36201
SMAD4	SMAD family member 4	1	0	0	1	3	-0.08
HSDL1	hydroxysteroid dehydrogenase like 1	1	0	0	1	2	-0.09
SNX31	sorting nexin 31	1	0	0	1	0	-0.08
FMO2	flavin containing monooxygenase 2 (non-functional)	3	0	0	3	1	-0.08	0	392.461	Inf
TLDC2	TBC/LysM-associated domain containing 2	1	0	0	1	0	-0.08
HOXB7	homeobox B7	1	0	0	1	0	-0.08	0	216.881	Inf
AP3D1	adaptor-related protein complex 3, delta 1 subunit	1	0	0	1	0	-0.1
CREBZF	CREB/ATF bZIP transcription factor	2	0	0	2	2	-0.09
APP	amyloid beta (A4) precursor protein	1	0	0	1	0	-0.08
HOXC11	homeobox C11	1	1	0	0	2	-0.24	47.434	0	0	None	None	None	None
PCGF3	polycomb group ring finger 3	1	0	0	1	3	-0.1
RFC3	replication factor C (activator 1) 3, 38kDa	1	0	0	1	0	-0.1
NEK1	NIMA-related kinase 1	1	0	0	1	1	-0.08
CCDC91	coiled-coil domain containing 91	1	0	0	1	0	-0.08
BEND2	BEN domain containing 2	1	0	0	1	1	-0.08
PDIK1L	PDLIM1 interacting kinase 1 like	1	0	0	1	3	-0.08
FBXO21	F-box protein 21	1	0	0	1	2	-0.08
FNDC1	fibronectin type III domain containing 1	1	0	0	1	0	-0.08	508.648	2223.53	4.37145
TRDN	triadin	2	0	0	2	1	-0.08
METTL8	methyltransferase like 8	1	0	0	1	5	-0.08
CLDN16	claudin 16	1	0	0	1	3	-0.08
ZFY	zinc finger protein, Y-linked	2	0	1	1	4	-0.08
GUCY1B3	guanylate cyclase 1, soluble, beta 3	1	0	0	1	0	-0.08	18.1073	83.1192	4.59038
ZNF30	zinc finger protein 30	1	0	0	1	0	-0.08
FANCC	Fanconi anemia, complementation group C	1	0	0	1	2	-0.08
YIPF2	Yip1 domain family, member 2	1	0	0	1	0	-0.16
MSH2	mutS homolog 2	1	0	0	1	4	-0.09
NDP	Norrie disease (pseudoglioma)	1	0	0	1	1	-0.07	1.55611	21.8286	14.0277
C11orf87	chromosome 11 open reading frame 87	2	0	1	1	1	-0.07	0.340956	73.3958	215.265
RUNX2	runt-related transcription factor 2	2	0	0	2	5	-0.07	36.6641	137.842	3.75958
ZNF267	zinc finger protein 267	1	0	0	1	0	-0.07
EXD2	exonuclease 3'-5' domain containing 2	1	0	1	0	2	-0.07
TWF1	twinfilin actin-binding protein 1	1	0	0	1	0	-0.07
SCML2	sex comb on midleg-like 2 (Drosophila)	2	0	0	2	1	-0.07
SH3RF1	SH3 domain containing ring finger 1	1	0	0	1	1	-0.08	1181.69	318.448	0.269485	None	None	None	None
ATG3	autophagy related 3	1	0	0	1	0	-0.08
BRD7	bromodomain containing 7	2	0	1	1	0	-0.11
ZNF552	zinc finger protein 552	1	0	0	1	3	-0.13
SOCS5	suppressor of cytokine signaling 5	3	0	1	2	9	-0.18
COX20	COX20 cytochrome C oxidase assembly factor	2	0	0	2	0	-0.14
SLC12A6	solute carrier family 12 (potassium/chloride transporter), member 6	1	0	0	1	2	-0.07	252.747	587.886	2.32599
CLCA2	chloride channel accessory 2	1	0	0	1	0	-0.07
RBM18	RNA binding motif protein 18	2	0	0	2	0	-0.11
FAM49A	family with sequence similarity 49, member A	2	0	0	2	1	-0.11	0	240.093	Inf
CDK6	cyclin-dependent kinase 6	3	0	0	3	5	-0.08				GO:0045668	GO:0045668	GO:0045668
RAB23	RAB23, member RAS oncogene family	1	0	0	1	3	-0.11	530.634	1294.14	2.43885
DYNC1LI2	dynein, cytoplasmic 1, light intermediate chain 2	1	0	0	1	2	-0.09
KLF9	Kruppel-like factor 9	1	0	0	1	3	-0.07	176.822	806.754	4.56253
YIPF5	Yip1 domain family, member 5	2	0	0	2	2	-0.12
EGR3	early growth response 3	1	0	0	1	2	-0.07	32.1887	3.41735	0.106166	None	None	None	None
CNDP1	carnosine dipeptidase 1 (metallopeptidase M20 family)	2	0	0	2	2	-0.07
SPRED1	sprouty-related, EVH1 domain containing 1	1	0	0	1	5	-0.07
SP3	Sp3 transcription factor	3	0	0	3	7	-0.09
ADAM28	ADAM metallopeptidase domain 28	2	0	0	2	1	-0.07
SPIN4	spindlin family, member 4	1	0	0	1	2	-0.07
GLRA3	glycine receptor, alpha 3	4	0	0	4	1	-0.07
C9orf66	chromosome 9 open reading frame 66	1	0	0	1	0	-0.07
TOR1AIP1	torsin A interacting protein 1	1	0	0	1	2	-0.07
KIAA0408	KIAA0408	1	0	0	1	3	-0.09
PRPF38B	pre-mRNA processing factor 38B	2	0	0	2	1	-0.09
PROSC	proline synthetase co-transcribed homolog (bacterial)	1	0	0	1	0	-0.07
COL4A5	collagen, type IV, alpha 5	1	0	0	1	1	-0.07
TRAF3	TNF receptor-associated factor 3	1	0	0	1	0	-0.07
FAM92A1	family with sequence similarity 92, member A1	1	0	0	1	0	-0.09
LAMP3	lysosomal-associated membrane protein 3	1	0	0	1	1	-0.07
ZNF569	zinc finger protein 569	1	0	0	1	1	-0.07
POU4F2	POU class 4 homeobox 2	1	0	1	0	1	-0.07
TCHH	trichohyalin	1	0	0	1	0	-0.07
KIAA1033	KIAA1033	1	1	0	0	0	-0.11
BTG1	B-cell translocation gene 1, anti-proliferative	1	0	0	1	2	-0.07
PYURF	PIGY upstream reading frame	1	0	0	1	0	-0.08
GINS1	GINS complex subunit 1 (Psf1 homolog)	1	0	0	1	3	-0.09	43.7084	20.2433	0.463143	None	None	None	None
PBX1	pre-B-cell leukemia homeobox 1	3	0	1	2	1	-0.09	918.402	146.807	0.159851	None	None	None	None
ZNF711	zinc finger protein 711	2	0	0	2	1	-0.12
C3orf14	chromosome 3 open reading frame 14	2	0	0	2	2	-0.15
SPOCK3	sparc/osteonectin, cwcv and kazal-like domains proteoglycan (testican) 3	2	0	0	2	1	-0.17
WNT16	wingless-type MMTV integration site family, member 16	1	0	0	1	1	-0.07	8.4989	28.7764	3.38589
GLB1	galactosidase, beta 1	1	0	0	1	0	-0.07
MDM2	MDM2 oncogene, E3 ubiquitin protein ligase	1	0	0	1	1	-0.07
RUNDC1	RUN domain containing 1	1	0	0	1	0	-0.07
CLEC4M	C-type lectin domain family 4, member M	1	0	0	1	0	-0.07
CCNT2	cyclin T2	1	0	0	1	5	-0.07
CNTN4	contactin 4	1	0	0	1	5	-0.07
CPOX	coproporphyrinogen oxidase	1	0	0	1	2	-0.07
PKIA	protein kinase (cAMP-dependent, catalytic) inhibitor alpha	3	0	1	2	4	-0.16
XIAP	X-linked inhibitor of apoptosis	1	0	1	0	6	-0.1
ERLIN1	ER lipid raft associated 1	1	0	0	1	1	-0.07
MDFIC	MyoD family inhibitor domain containing	1	0	0	1	4	-0.08
RBM23	RNA binding motif protein 23	1	0	0	1	4	-0.07
FOXN2	forkhead box N2	1	1	0	0	1	-0.07	158.889	76.6283	0.482276	None	None	None	None
PRR23A	proline rich 23A	2	0	0	2	1	-0.07
C15ORF37	C15orf37 protein; Uncharacterized protein	1	0	1	0	0	-0.07
GRIN2B	glutamate receptor, ionotropic, N-methyl D-aspartate 2B	5	0	2	3	7	-0.07
SUCNR1	succinate receptor 1	1	0	0	1	3	-0.07
CYS1	cystin 1	1	0	0	1	0	-0.08
KATNAL1	katanin p60 subunit A-like 1	2	0	0	2	4	-0.07
SSR1	signal sequence receptor, alpha	4	0	0	4	3	-0.1
TCTEX1D1	Tctex1 domain containing 1	1	0	0	1	2	-0.19
ETS1	v-ets avian erythroblastosis virus E26 oncogene homolog 1	1	0	0	1	2	-0.07	2162	1042.43	0.482161	None	None	None	None
VNN2	vanin 2	1	0	0	1	0	-0.11	0	18.9803	Inf
MUT	methylmalonyl CoA mutase	2	0	0	2	1	-0.15
MTX3	metaxin 3	3	0	0	3	2	-0.07
ANKRD34C	ankyrin repeat domain 34C	1	0	0	1	1	-0.07
MAP4K3	mitogen-activated protein kinase kinase kinase kinase 3	1	0	0	1	1	-0.07
C1QTNF7	C1q and tumor necrosis factor related protein 7	1	0	0	1	2	-0.07
ASPH	aspartate beta-hydroxylase	1	0	0	1	0	-0.07
SPCS2	signal peptidase complex subunit 2 homolog (S. cerevisiae)	1	0	0	1	0	-0.07
SLC5A1	solute carrier family 5 (sodium/glucose cotransporter), member 1	1	0	0	1	0	-0.07
SERINC5	serine incorporator 5	2	0	1	1	6	-0.07
BHLHE41	basic helix-loop-helix family, member e41	1	0	0	1	0	-0.08	24.5054	211.555	8.633
UTP23	UTP23, small subunit (SSU) processome component, homolog (yeast)	1	0	0	1	1	-0.16
EGLN3	egl-9 family hypoxia-inducible factor 3	1	0	0	1	2	-0.07
SNX11	sorting nexin 11	1	0	0	1	0	-0.09
OSBPL10	oxysterol binding protein-like 10	1	0	0	1	3	-0.07	69.386	225.008	3.24284
PTGER3	prostaglandin E receptor 3 (subtype EP3)	5	0	0	5	4	-0.07	150.721	0.341501	0.00226579	None	None	None	None
SLC39A6	solute carrier family 39 (zinc transporter), member 6	1	0	0	1	1	-0.07
CCDC71L	coiled-coil domain containing 71-like	1	0	0	1	1	-0.07	814.675	279.101	0.342591	None	None	None	None
S100A7A	S100 calcium binding protein A7A	1	0	0	1	1	-0.07
PPP1R3C	protein phosphatase 1, regulatory subunit 3C	1	0	0	1	1	-0.07
KIF5B	kinesin family member 5B	1	0	1	0	2	-0.07
ATP2B1	ATPase, Ca++ transporting, plasma membrane 1	2	0	0	2	2	-0.07	4443.54	1946.28	0.438002	None	None	None	None
MSRB2	methionine sulfoxide reductase B2	1	0	0	1	6	-0.08
RHOBTB3	Rho-related BTB domain containing 3	1	0	0	1	2	-0.07
ANKDD1B	ankyrin repeat and death domain containing 1B	1	0	0	1	0	-0.07
KIAA1210	KIAA1210	2	0	0	2	1	-0.07
TMEM169	transmembrane protein 169	1	0	0	1	1	-0.07
KIF14	kinesin family member 14	1	1	0	0	0	-0.07
GCFC2	GC-rich sequence DNA-binding factor 2	1	0	0	1	1	-0.07
HS6ST2	heparan sulfate 6-O-sulfotransferase 2	1	0	0	1	1	-0.07
PBLD	phenazine biosynthesis-like protein domain containing	1	0	0	1	0	-0.1
WASF3	WAS protein family, member 3	1	0	0	1	2	-0.08
ZNF561	zinc finger protein 561	1	0	0	1	3	-0.07
CEP44	centrosomal protein 44kDa	1	0	0	1	2	-0.07
CDNF	cerebral dopamine neurotrophic factor	1	0	0	1	3	-0.12
CNTRL	centriolin	1	0	0	1	1	-0.07	157.684	56.7511	0.359905	None	None	None	None
H2BFM	H2B histone family, member M	1	0	0	1	1	-0.07
BMP2	bone morphogenetic protein 2	1	0	0	1	3	-0.07	528.169	82.7883	0.156746	None	None	None	Present
METTL14	methyltransferase like 14	3	0	0	3	1	-0.08
RAB11FIP2	RAB11 family interacting protein 2 (class I)	2	0	0	2	2	-0.07
OCIAD2	OCIA domain containing 2	1	0	0	1	2	-0.1
DNMT3A	DNA (cytosine-5-)-methyltransferase 3 alpha	2	0	0	2	1	-0.07
FAR2	fatty acyl CoA reductase 2	1	0	1	0	0	-0.07
PARD6B	par-6 family cell polarity regulator beta	1	0	0	1	2	-0.07
RPL22	ribosomal protein L22	1	0	0	1	0	-0.07
RNF144A	ring finger protein 144A	2	0	0	2	0	-0.07	49.7078	123.346	2.48142
OGN	osteoglycin	1	0	0	1	0	-0.07	2.73485	11.8727	4.34128
HEATR2	HEAT repeat containing 2	1	0	0	1	0	-0.07
ZNF607	zinc finger protein 607	1	0	0	1	0	-0.07
KIF15	kinesin family member 15	1	0	0	1	0	-0.07
DTX4	deltex homolog 4 (Drosophila)	1	0	0	1	1	-0.07	4.41815	53.6664	12.1468
PIWIL1	piwi-like RNA-mediated gene silencing 1	1	0	0	1	0	-0.07
SOX8	SRY (sex determining region Y)-box 8	1	0	0	1	0	-0.07
ZNF248	zinc finger protein 248	1	0	0	1	1	-0.07	35.5577	96.8021	2.7224
FZD6	frizzled family receptor 6	1	0	0	1	2	-0.07
MTMR2	myotubularin related protein 2	2	0	0	2	0	-0.09
SLCO1C1	solute carrier organic anion transporter family, member 1C1	1	0	0	1	2	-0.1
NKX2-4	NK2 homeobox 4	1	0	0	1	1	-0.07
LCORL	ligand dependent nuclear receptor corepressor-like	1	1	0	0	3	-0.19
ACOX1	acyl-CoA oxidase 1, palmitoyl	1	0	0	1	2	-0.07
FAS	Fas cell surface death receptor	1	0	0	1	2	-0.1
PPM1F	protein phosphatase, Mg2+/Mn2+ dependent, 1F	1	0	0	1	1	-0.08	709.52	349.918	0.493175	None	None	None	None
ABCE1	ATP-binding cassette, sub-family E (OABP), member 1	1	0	0	1	2	-0.07
PAK7	p21 protein (Cdc42/Rac)-activated kinase 7	2	0	1	1	2	-0.06
TMPRSS4	transmembrane protease, serine 4	1	0	0	1	3	-0.06
CDKN1B	cyclin-dependent kinase inhibitor 1B (p27, Kip1)	1	0	0	1	0	-0.06	91.0768	242.437	2.6619
PAN3	PAN3 poly(A) specific ribonuclease subunit homolog (S. cerevisiae)	1	0	0	1	5	-0.06
UBXN4	UBX domain protein 4	1	0	0	1	0	-0.06
ZMYND11	zinc finger, MYND-type containing 11	3	0	1	2	2	-0.09
TAOK3	TAO kinase 3	1	0	0	1	0	-0.07
PTEN	phosphatase and tensin homolog	3	0	0	3	9	-0.11
C10orf25	chromosome 10 open reading frame 25	1	0	0	1	0	-0.07
THUMPD3	THUMP domain containing 3	1	0	0	1	0	-0.07
FAM161B	family with sequence similarity 161, member B	1	0	0	1	0	-0.07
KLHL4	kelch-like family member 4	1	0	0	1	2	-0.06	0.290204	20.5312	70.7475
TMED7-TICAM2	TMED7-TICAM2 readthrough	1	0	0	1	2	-0.06
FCRL5	Fc receptor-like 5	1	0	0	1	0	-0.06
GJD2	gap junction protein, delta 2, 36kDa	1	0	0	1	0	-0.06
ISOC1	isochorismatase domain containing 1	1	0	0	1	0	-0.07
ARHGAP23	Rho GTPase activating protein 23	1	0	0	1	0	-0.07
UBQLN2	ubiquilin 2	1	0	0	1	2	-0.07
RAP2A	RAP2A, member of RAS oncogene family	2	0	1	1	5	-0.12
ZNF529	zinc finger protein 529	2	0	0	2	0	-0.1
GPD1L	glycerol-3-phosphate dehydrogenase 1-like	1	0	0	1	2	-0.07	42.116	153.253	3.63884
UBA6	ubiquitin-like modifier activating enzyme 6	3	0	0	3	6	-0.08
ZDHHC17	zinc finger, DHHC-type containing 17	2	0	0	2	4	-0.07
NAMPT	nicotinamide phosphoribosyltransferase	1	0	0	1	3	-0.06
SHH	sonic hedgehog	1	0	0	1	1	-0.12							GO:0045669
MTMR7	myotubularin related protein 7	1	0	0	1	3	-0.06
AP000695.1		1	0	0	1	1	-0.06
SLITRK1	SLIT and NTRK-like family, member 1	1	0	1	0	0	-0.06
LHFPL3	lipoma HMGIC fusion partner-like 3	1	0	0	1	2	-0.06
UPP2	uridine phosphorylase 2	1	0	0	1	0	-0.06
PRUNE	prune exopolyphosphatase	2	0	0	2	1	-0.06	32.7106	72.3999	2.21335
SULT1B1	sulfotransferase family, cytosolic, 1B, member 1	3	0	0	3	1	-0.06
LSM5	LSM5 homolog, U6 small nuclear RNA associated (S. cerevisiae)	1	0	0	1	1	-0.16
GNE	glucosamine (UDP-N-acetyl)-2-epimerase/N-acetylmannosamine kinase	1	0	0	1	0	-0.06
RNF217	ring finger protein 217	2	0	0	2	4	-0.1
C3orf65	chromosome 3 open reading frame 65	1	0	0	1	1	-0.06
C15orf37	chromosome 15 open reading frame 37	1	0	1	0	0	-0.06
DOCK8	dedicator of cytokinesis 8	1	0	0	1	1	-0.06
ATL1	atlastin GTPase 1	1	0	0	1	1	-0.16
RFXAP	regulatory factor X-associated protein	2	0	0	2	2	-0.14
APLF	aprataxin and PNKP like factor	1	0	0	1	1	-0.14
TAF5	TAF5 RNA polymerase II, TATA box binding protein (TBP)-associated factor, 100kDa	1	0	0	1	1	-0.1
C5orf24	chromosome 5 open reading frame 24	2	1	0	1	2	-0.06
XBP1	X-box binding protein 1	1	0	0	1	1	-0.1
CXCL3	chemokine (C-X-C motif) ligand 3	1	0	0	1	0	-0.12	643.612	318.898	0.495482	None	None	None	None
OARD1	O-acyl-ADP-ribose deacylase 1	1	0	0	1	1	-0.11
RNGTT	RNA guanylyltransferase and 5'-phosphatase	1	0	0	1	2	-0.06
MTMR6	myotubularin related protein 6	1	0	0	1	2	-0.06
SLC39A9	solute carrier family 39, member 9	1	0	0	1	2	-0.06
WT1	Wilms tumor 1	2	0	0	2	3	-0.09
SLCO4C1	solute carrier organic anion transporter family, member 4C1	2	0	0	2	1	-0.06
C11orf1	chromosome 11 open reading frame 1	2	0	0	2	1	-0.22
CALD1	caldesmon 1	1	0	0	1	2	-0.07	6698.06	22390.9	3.3429
RAB8B	RAB8B, member RAS oncogene family	2	0	0	2	1	-0.1	279.009	558.856	2.00301
ARIH2	ariadne RBR E3 ubiquitin protein ligase 2	1	0	0	1	1	-0.07
PDCL	phosducin-like	1	0	0	1	0	-0.07
LOX	lysyl oxidase	1	0	0	1	4	-0.11	3301.8	13755.3	4.166
PIGA	phosphatidylinositol glycan anchor biosynthesis, class A	1	0	0	1	0	-0.06
TMOD2	tropomodulin 2 (neuronal)	4	0	0	4	3	-0.06
FKBP5	FK506 binding protein 5	1	0	0	1	4	-0.06	134.815	479.466	3.55649
UNKL	unkempt homolog (Drosophila)-like	1	0	0	1	1	-0.06
CLIP4	CAP-GLY domain containing linker protein family, member 4	1	0	0	1	1	-0.07
CBLL1	Cbl proto-oncogene-like 1, E3 ubiquitin protein ligase	1	0	0	1	5	-0.08
ASB11	ankyrin repeat and SOCS box containing 11	1	0	0	1	0	-0.06
RPS6KB1	ribosomal protein S6 kinase, 70kDa, polypeptide 1	2	0	0	2	0	-0.06
GOLIM4	golgi integral membrane protein 4	1	0	0	1	1	-0.06
FOXP1	forkhead box P1	2	0	0	2	3	-0.06
CTH	cystathionase (cystathionine gamma-lyase)	2	0	1	1	2	-0.08
PGM2L1	phosphoglucomutase 2-like 1	4	0	0	4	6	-0.07
NT5C2	5'-nucleotidase, cytosolic II	1	0	0	1	2	-0.06
SOCS6	suppressor of cytokine signaling 6	2	0	0	2	2	-0.09	409.253	176.815	0.432042	None	None	None	None
ZNF682	zinc finger protein 682	1	0	0	1	1	-0.06
C3orf67	chromosome 3 open reading frame 67	1	0	0	1	1	-0.1	52.4462	25.0825	0.478252	None	None	None	None
GRAMD1B	GRAM domain containing 1B	1	0	0	1	2	-0.07	452.301	67.5272	0.149297	None	None	None	None
ZFP28	ZFP28 zinc finger protein	2	0	0	2	3	-0.11
CUL5	cullin 5	3	0	0	3	2	-0.06
KIAA1143	KIAA1143	2	0	1	1	2	-0.06
GNPNAT1	glucosamine-phosphate N-acetyltransferase 1	1	0	0	1	1	-0.06	609.436	269.956	0.44296	None	None	None	None
EPN2	epsin 2	1	0	0	1	2	-0.06
TOP1	topoisomerase (DNA) I	1	0	0	1	4	-0.06
SULF1	sulfatase 1	1	0	0	1	2	-0.06	2900.37	16701.5	5.7584
ZNF624	zinc finger protein 624	1	0	0	1	0	-0.06
NOP14	NOP14 nucleolar protein	1	0	0	1	0	-0.12
SCAMP1	secretory carrier membrane protein 1	1	0	0	1	5	-0.06	171.003	352.442	2.06103
DNAJA2	DnaJ (Hsp40) homolog, subfamily A, member 2	1	0	0	1	1	-0.11
KRAS	Kirsten rat sarcoma viral oncogene homolog	4	0	0	4	1	-0.15
ZRANB2	zinc finger, RAN-binding domain containing 2	1	0	0	1	0	-0.06
PDZD8	PDZ domain containing 8	2	0	0	2	2	-0.07
LYSMD3	LysM, putative peptidoglycan-binding, domain containing 3	2	0	0	2	2	-0.1
GRSF1	G-rich RNA sequence binding factor 1	2	0	0	2	5	-0.1
GSG2	germ cell associated 2 (haspin)	2	0	0	2	2	-0.06	40.1752	15.1089	0.376074	None	None	None	None
GRK5	G protein-coupled receptor kinase 5	1	0	0	1	1	-0.07
UBE4A	ubiquitination factor E4A	1	0	0	1	1	-0.12
HIST1H2BH	histone cluster 1, H2bh	1	0	0	1	0	-0.07
PRRG3	proline rich Gla (G-carboxyglutamic acid) 3 (transmembrane)	1	0	0	1	2	-0.06
ZC3H6	zinc finger CCCH-type containing 6	1	0	0	1	4	-0.06
NEUROD1	neuronal differentiation 1	1	0	1	0	1	-0.06
HUS1	HUS1 checkpoint homolog (S. pombe)	1	0	0	1	0	-0.06
PIWIL4	piwi-like RNA-mediated gene silencing 4	1	0	0	1	0	-0.06
MDM4	Mdm4 p53 binding protein homolog (mouse)	3	0	1	2	5	-0.06
MFAP3L	microfibrillar-associated protein 3-like	2	0	0	2	2	-0.06
PTGER2	prostaglandin E receptor 2 (subtype EP2), 53kDa	2	0	0	2	1	-0.18	57.3289	132.972	2.31945
MAD2L1BP	MAD2L1 binding protein	1	0	1	0	1	-0.2
FAM89A	family with sequence similarity 89, member A	1	0	0	1	1	-0.08
SRR	serine racemase	1	0	0	1	0	-0.06
ZDHHC9	zinc finger, DHHC-type containing 9	1	0	0	1	1	-0.06
ELF2	E74-like factor 2 (ets domain transcription factor)	2	0	0	2	1	-0.11
NDFIP2	Nedd4 family interacting protein 2	1	0	0	1	3	-0.08
LCOR	ligand dependent nuclear receptor corepressor	3	0	0	3	10	-0.06
CCDC89	coiled-coil domain containing 89	1	0	0	1	0	-0.12
NOL11	nucleolar protein 11	1	0	0	1	1	-0.14
SLC30A6	solute carrier family 30 (zinc transporter), member 6	1	0	0	1	5	-0.06
FAM63B	family with sequence similarity 63, member B	3	0	0	3	5	-0.06
SMTNL2	smoothelin-like 2	1	0	0	1	4	-0.09
CD48	CD48 molecule	1	0	0	1	1	-0.06
EFCAB4B	EF-hand calcium binding domain 4B	1	0	0	1	0	-0.06
CDC7	cell division cycle 7	1	0	0	1	3	-0.06	70.3283	27.8031	0.395333	None	None	None	None
TBCEL	tubulin folding cofactor E-like	1	0	0	1	5	-0.06
KIF16B	kinesin family member 16B	1	0	0	1	1	-0.06
IL5RA	interleukin 5 receptor, alpha	1	0	0	1	1	-0.06
TRIM23	tripartite motif containing 23	1	0	0	1	2	-0.07
RUFY2	RUN and FYVE domain containing 2	1	0	0	1	1	-0.06
EXOC5	exocyst complex component 5	1	1	0	0	4	-0.06
LYPD6	LY6/PLAUR domain containing 6	1	0	0	1	1	-0.16
TMEM261	transmembrane protein 261	1	0	0	1	0	-0.07
ARL10	ADP-ribosylation factor-like 10	2	0	0	2	2	-0.07
RHBDD1	rhomboid domain containing 1	1	0	0	1	0	-0.09
P2RY1	purinergic receptor P2Y, G-protein coupled, 1	1	0	0	1	6	-0.05
HBP1	HMG-box transcription factor 1	1	0	0	1	0	-0.05
CTSO	cathepsin O	1	0	0	1	0	-0.05	194.032	645.995	3.32932
ST8SIA6	ST8 alpha-N-acetyl-neuraminide alpha-2,8-sialyltransferase 6	1	0	0	1	0	-0.05
UBAC1	UBA domain containing 1	1	0	0	1	0	-0.09
SSR3	signal sequence receptor, gamma (translocon-associated protein gamma)	2	0	0	2	6	-0.12
SGMS2	sphingomyelin synthase 2	2	0	0	2	4	-0.06	298.556	707.343	2.36921
NIPAL3	NIPA-like domain containing 3	1	0	0	1	0	-0.06	222.123	995.364	4.48115
ZNF626	zinc finger protein 626	2	0	0	2	7	-0.21
ZNF280B	zinc finger protein 280B	1	0	0	1	4	-0.07
ETV3	ets variant 3	1	0	0	1	0	-0.05
BAZ1B	bromodomain adjacent to zinc finger domain, 1B	1	0	0	1	2	-0.05
MLLT10	myeloid/lymphoid or mixed-lineage leukemia (trithorax homolog, Drosophila); translocated to, 10	1	0	0	1	1	-0.05
TMPO	thymopoietin	1	0	0	1	0	-0.05
CA13	carbonic anhydrase XIII	1	0	0	1	0	-0.05
SYT15	synaptotagmin XV	1	0	0	1	5	-0.05
C12orf52	chromosome 12 open reading frame 52	1	0	0	1	0	-0.11	74.1673	150.595	2.03048
SUB1	SUB1 homolog (S. cerevisiae)	2	0	0	2	1	-0.15
MRPL44	mitochondrial ribosomal protein L44	1	0	0	1	2	-0.1
SFT2D3	SFT2 domain containing 3	1	0	0	1	2	-0.16
LZTFL1	leucine zipper transcription factor-like 1	1	0	0	1	1	-0.06
TAL2	T-cell acute lymphocytic leukemia 2	2	0	0	2	1	-0.07
HMGN3	high mobility group nucleosomal binding domain 3	1	0	0	1	3	-0.25
MIER1	mesoderm induction early response 1, transcriptional regulator	1	0	0	1	1	-0.07
PRRC2B	proline-rich coiled-coil 2B	1	0	0	1	0	-0.08
SPAG6	sperm associated antigen 6	1	0	0	1	0	-0.08
COL9A3	collagen, type IX, alpha 3	1	0	0	1	0	-0.14
FAM135A	family with sequence similarity 135, member A	1	0	0	1	1	-0.05
CPED1	cadherin-like and PC-esterase domain containing 1	2	0	0	2	2	-0.07	437.078	1041.54	2.38297
HTR2C	5-hydroxytryptamine (serotonin) receptor 2C, G protein-coupled	2	0	0	2	1	-0.05
ZSCAN23	zinc finger and SCAN domain containing 23	1	0	0	1	1	-0.05
SAMD9L	sterile alpha motif domain containing 9-like	1	0	0	1	0	-0.05	378.399	1308.89	3.45903
SLITRK6	SLIT and NTRK-like family, member 6	1	0	1	0	0	-0.05
DSCAM	Down syndrome cell adhesion molecule	2	0	0	2	0	-0.05
SRSF6	serine/arginine-rich splicing factor 6	2	0	0	2	0	-0.14
SPTLC3	serine palmitoyltransferase, long chain base subunit 3	2	0	0	2	2	-0.06	6.08293	468.634	77.0409
ST6GALNAC3	ST6 (alpha-N-acetyl-neuraminyl-2,3-beta-galactosyl-1,3)-N-acetylgalactosaminide alpha-2,6-sialyltransferase 3	1	0	0	1	3	-0.05
ZNF24	zinc finger protein 24	1	0	0	1	6	-0.05
ZBTB11	zinc finger and BTB domain containing 11	1	0	0	1	0	-0.05
ARL6IP1	ADP-ribosylation factor-like 6 interacting protein 1	1	0	0	1	0	-0.09
HNRNPF	heterogeneous nuclear ribonucleoprotein F	1	0	0	1	1	-0.12
PCGF5	polycomb group ring finger 5	3	0	0	3	6	-0.08
ZNF395	zinc finger protein 395	1	0	0	1	0	-0.05	274.144	972.185	3.54626
STARD13	StAR-related lipid transfer (START) domain containing 13	1	0	0	1	2	-0.08
TMEM192	transmembrane protein 192	1	0	0	1	2	-0.05
RIMKLB	ribosomal modification protein rimK-like family member B	1	0	0	1	1	-0.06
PDCD4	programmed cell death 4 (neoplastic transformation inhibitor)	1	0	0	1	2	-0.09	207.385	586.603	2.82858
ARL14EPL	ADP-ribosylation factor-like 14 effector protein-like	1	0	0	1	1	-0.08
GRIA2	glutamate receptor, ionotropic, AMPA 2	1	0	0	1	3	-0.05
TMPRSS12	transmembrane (C-terminal) protease, serine 12	1	0	0	1	0	-0.05
GORAB	golgin, RAB6-interacting	1	0	0	1	0	-0.05
ZNF141	zinc finger protein 141	2	0	0	2	5	-0.06
KRTAP1-5	keratin associated protein 1-5	1	0	0	1	0	-0.05
ZNF605	zinc finger protein 605	1	0	0	1	6	-0.05
42627	septin 14	1	0	0	1	1	-0.05
FAM53C	family with sequence similarity 53, member C	1	0	0	1	4	-0.05
MAN2A2	mannosidase, alpha, class 2A, member 2	2	0	0	2	1	-0.06	375.955	801.716	2.13248
TRIP11	thyroid hormone receptor interactor 11	2	0	0	2	4	-0.06
KIAA1462	KIAA1462	1	0	0	1	0	-0.06	1758.58	8829.38	5.02074
PKP2	plakophilin 2	1	0	0	1	0	-0.05	0	10.3532	Inf
TMEM170A	transmembrane protein 170A	1	0	0	1	2	-0.08
GCOM1	GRINL1A complex locus 1	2	0	0	2	2	-0.07
ARL6	ADP-ribosylation factor-like 6	1	0	0	1	3	-0.06
NUP54	nucleoporin 54kDa	1	0	0	1	0	-0.1
ECT2	epithelial cell transforming sequence 2 oncogene	1	0	0	1	1	-0.05
LIN28A	lin-28 homolog A (C. elegans)	1	0	0	1	1	-0.05
SH2D4B	SH2 domain containing 4B	1	0	0	1	0	-0.05
ENPP6	ectonucleotide pyrophosphatase/phosphodiesterase 6	1	0	0	1	2	-0.05	0	3.95998	Inf
BIRC3	baculoviral IAP repeat containing 3	1	0	0	1	1	-0.05	95.3887	446.572	4.6816
MBTD1	mbt domain containing 1	1	0	0	1	3	-0.05
GRAMD3	GRAM domain containing 3	1	0	0	1	1	-0.05	474.437	991.301	2.08943
UTP14C	UTP14, U3 small nucleolar ribonucleoprotein, homolog C (yeast)	1	0	0	1	0	-0.05
REXO1L1	REX1, RNA exonuclease 1 homolog (S. cerevisiae)-like 1	4	0	1	3	1	-0.05
ZFPM2	zinc finger protein, FOG family member 2	1	0	0	1	0	-0.05	130.193	31.3608	0.24088	None	None	None	None
NETO1	neuropilin (NRP) and tolloid (TLL)-like 1	2	0	1	1	2	-0.06	60.4877	0	0	None	None	None	None
ZNF655	zinc finger protein 655	1	0	0	1	2	-0.05
UBE2N	ubiquitin-conjugating enzyme E2N	1	0	0	1	6	-0.07	745.312	348.283	0.467298	None	None	None	None
OSBPL1A	oxysterol binding protein-like 1A	1	0	0	1	0	-0.05
WDR55	WD repeat domain 55	1	0	0	1	1	-0.05
FGF2	fibroblast growth factor 2 (basic)	1	0	0	1	5	-0.06	8189.68	1371.67	0.167487	None	None	None	Present
TMOD3	tropomodulin 3 (ubiquitous)	1	0	0	1	2	-0.06
CD302	CD302 molecule	1	0	0	1	2	-0.1
THNSL1	threonine synthase-like 1 (S. cerevisiae)	1	0	0	1	1	-0.07
TMEM241	transmembrane protein 241	1	0	0	1	0	-0.06
ABCB5	ATP-binding cassette, sub-family B (MDR/TAP), member 5	1	0	0	1	1	-0.05	7.81643	28.3055	3.62128
SLC39A10	solute carrier family 39 (zinc transporter), member 10	1	0	0	1	3	-0.05
CNNM2	cyclin M2	5	0	0	5	2	-0.08
ANKS1B	ankyrin repeat and sterile alpha motif domain containing 1B	1	0	0	1	1	-0.05	0	13.3201	Inf
MS4A1	membrane-spanning 4-domains, subfamily A, member 1	1	0	0	1	1	-0.05
AMMECR1	Alport syndrome, mental retardation, midface hypoplasia and elliptocytosis chromosomal region gene 1	1	0	0	1	2	-0.05
BLOC1S2	biogenesis of lysosomal organelles complex-1, subunit 2	1	0	0	1	0	-0.12
VPS37A	vacuolar protein sorting 37 homolog A (S. cerevisiae)	2	0	1	1	0	-0.09
CCBL2	cysteine conjugate-beta lyase 2	1	0	0	1	0	-0.05
SYNJ2BP	synaptojanin 2 binding protein	1	0	0	1	1	-0.08
CA8	carbonic anhydrase VIII	1	0	0	1	3	-0.09
CDH8	cadherin 8, type 2	1	0	0	1	3	-0.1
ACBD5	acyl-CoA binding domain containing 5	1	0	0	1	1	-0.05
ZNF431	zinc finger protein 431	7	0	2	5	3	-0.09
IKZF5	IKAROS family zinc finger 5 (Pegasus)	1	0	0	1	1	-0.07
NAPG	N-ethylmaleimide-sensitive factor attachment protein, gamma	1	0	0	1	0	-0.09
FAM124A	family with sequence similarity 124A	1	0	0	1	0	-0.05	9.53972	92.4579	9.69188
GABRG1	gamma-aminobutyric acid (GABA) A receptor, gamma 1	2	0	0	2	1	-0.05
HOXB3	homeobox B3	1	0	0	1	1	-0.05	0	272.433	Inf
NAPB	N-ethylmaleimide-sensitive factor attachment protein, beta	1	0	0	1	2	-0.05
SLC6A1	solute carrier family 6 (neurotransmitter transporter), member 1	1	0	0	1	0	-0.05
TCAIM	T cell activation inhibitor, mitochondrial	1	0	0	1	1	-0.05	72.9146	179.369	2.45999
CD300LB	CD300 molecule-like family member b	1	0	0	1	0	-0.05
PLEKHG7	pleckstrin homology domain containing, family G (with RhoGef domain) member 7	1	0	0	1	3	-0.05
NUS1	nuclear undecaprenyl pyrophosphate synthase 1 homolog (S. cerevisiae)	1	0	0	1	6	-0.05
VTCN1	V-set domain containing T cell activation inhibitor 1	1	0	0	1	1	-0.05
DCUN1D3	DCN1, defective in cullin neddylation 1, domain containing 3	1	0	0	1	3	-0.08
EBF1	early B-cell factor 1	1	0	1	0	2	-0.06	67.9273	325.112	4.78618
SLC16A10	solute carrier family 16 (aromatic amino acid transporter), member 10	2	0	0	2	4	-0.09
NDUFAF5	NADH dehydrogenase (ubiquinone) complex I, assembly factor 5	2	0	0	2	5	-0.08
EPHA6	EPH receptor A6	1	0	0	1	4	-0.1
TAF1D	TATA box binding protein (TBP)-associated factor, RNA polymerase I, D, 41kDa	1	0	0	1	6	-0.06
SMIM15	small integral membrane protein 15	1	0	0	1	3	-0.1
SRPK2	SRSF protein kinase 2	1	0	0	1	3	-0.07
PAGR1	PAXIP1-associated glutamate-rich protein 1	1	0	0	1	1	-0.07
DCTN5	dynactin 5 (p25)	4	0	1	3	2	-0.05
SEMA3D	sema domain, immunoglobulin domain (Ig), short basic domain, secreted, (semaphorin) 3D	4	0	1	3	5	-0.05	132.631	3.02948	0.0228414	None	None	None	None
ESCO2	establishment of sister chromatid cohesion N-acetyltransferase 2	1	0	0	1	2	-0.05
SH3BGRL2	SH3 domain binding glutamic acid-rich protein like 2	1	0	0	1	5	-0.14	4.33454	23.4889	5.41901
VSTM2A	V-set and transmembrane domain containing 2A	1	0	0	1	2	-0.05
RNF125	ring finger protein 125, E3 ubiquitin protein ligase	1	0	0	1	2	-0.05
ANKRD27	ankyrin repeat domain 27 (VPS9 domain)	1	0	0	1	0	-0.05
MYRFL	myelin regulatory factor-like	1	0	0	1	0	-0.09	0	5.79155	Inf
METTL6	methyltransferase like 6	1	0	0	1	0	-0.05
JMJD1C	jumonji domain containing 1C	1	0	0	1	3	-0.05
PTCD2	pentatricopeptide repeat domain 2	1	0	0	1	4	-0.05
TPX2	TPX2, microtubule-associated	2	0	0	2	0	-0.17
RFWD3	ring finger and WD repeat domain 3	1	0	0	1	1	-0.06
MITF	microphthalmia-associated transcription factor	1	0	0	1	4	-0.05
FGD4	FYVE, RhoGEF and PH domain containing 4	1	0	0	1	3	-0.06
ARFGEF1	ADP-ribosylation factor guanine nucleotide-exchange factor 1 (brefeldin A-inhibited)	1	0	0	1	0	-0.07
MEX3D	mex-3 RNA binding family member D	1	0	0	1	0	-0.05
ERF	Ets2 repressor factor	1	0	0	1	0	-0.05
AKAP10	A kinase (PRKA) anchor protein 10	1	0	0	1	0	-0.05
C2orf44	chromosome 2 open reading frame 44	1	0	0	1	1	-0.05
HLA-DOA	major histocompatibility complex, class II, DO alpha	1	0	0	1	0	-0.05
RCOR3	REST corepressor 3	3	0	0	3	2	-0.09
LAMP2	lysosomal-associated membrane protein 2	1	0	0	1	0	-0.05
LRP2BP	LRP2 binding protein	1	0	0	1	2	-0.05
UBB	ubiquitin B	1	1	0	0	0	-0.19
COQ7	coenzyme Q7 homolog, ubiquinone (yeast)	2	0	0	2	3	-0.08
DIXDC1	DIX domain containing 1	2	0	0	2	3	-0.05
SLITRK5	SLIT and NTRK-like family, member 5	1	0	0	1	0	-0.05
AKTIP	AKT interacting protein	1	0	0	1	1	-0.1	56.081	117.318	2.09194
NDST4	N-deacetylase/N-sulfotransferase (heparan glucosaminyl) 4	1	0	0	1	1	-0.09
ACTN1	actinin, alpha 1	1	0	0	1	0	-0.07
PAGR1	PAXIP1 associated glutamate-rich protein 1	1	0	0	1	1	-0.06
GMCL1	germ cell-less, spermatogenesis associated 1	2	0	0	2	0	-0.05
TMEM74	transmembrane protein 74	1	0	0	1	1	-0.13
SYTL5	synaptotagmin-like 5	1	0	0	1	2	-0.04
ULK1	unc-51 like autophagy activating kinase 1	1	0	1	0	1	-0.04
POU6F1	POU class 6 homeobox 1	1	0	0	1	0	-0.04
CXCL9	chemokine (C-X-C motif) ligand 9	1	0	0	1	1	-0.04
LMAN2L	lectin, mannose-binding 2-like	1	0	0	1	1	-0.04
GAPT	GRB2-binding adaptor protein, transmembrane	1	0	0	1	0	-0.04
AL033381.1	Uncharacterized protein; cDNA FLJ34594 fis, clone KIDNE2009109	2	0	0	2	2	-0.04
TMEM170B	transmembrane protein 170B	2	1	0	1	6	-0.08
NHLRC2	NHL repeat containing 2	2	0	0	2	3	-0.05
DPY19L3	dpy-19-like 3 (C. elegans)	1	0	0	1	1	-0.05
GALNT15	UDP-N-acetyl-alpha-D-galactosamine:polypeptide N-acetylgalactosaminyltransferase 15	1	0	0	1	5	-0.06	334.164	704.101	2.10705
PNPLA8	patatin-like phospholipase domain containing 8	1	0	0	1	1	-0.07
TMEM30B	transmembrane protein 30B	2	0	0	2	2	-0.08	60.3516	142.039	2.35352
GCNT1	glucosaminyl (N-acetyl) transferase 1, core 2	1	0	0	1	1	-0.05	120.48	476.412	3.95429
VCPIP1	valosin containing protein (p97)/p47 complex interacting protein 1	1	0	0	1	5	-0.05
SIRT1	sirtuin 1	1	0	0	1	1	-0.05
DICER1	dicer 1, ribonuclease type III	2	0	0	2	2	-0.07
NABP1	nucleic acid binding protein 1	2	0	0	2	5	-0.06
RGS5	regulator of G-protein signaling 5	1	0	0	1	2	-0.06	20.6175	139.185	6.75084
ANGPTL3	angiopoietin-like 3	1	0	0	1	4	-0.1
PRICKLE1	prickle homolog 1 (Drosophila)	1	0	0	1	0	-0.04	441.635	142.794	0.32333	None	None	None	None
RUFY3	RUN and FYVE domain containing 3	1	0	0	1	2	-0.04
SCYL3	SCY1-like 3 (S. cerevisiae)	1	1	0	0	2	-0.04
KCNK2	potassium channel, subfamily K, member 2	1	0	0	1	1	-0.04
FBXO45	F-box protein 45	2	0	1	1	1	-0.08
EIF1B	eukaryotic translation initiation factor 1B	1	0	0	1	1	-0.2
FSD1L	fibronectin type III and SPRY domain containing 1-like	3	0	0	3	6	-0.05
BMP8B	bone morphogenetic protein 8b	1	0	0	1	2	-0.04
FZD1	frizzled family receptor 1	2	0	0	2	1	-0.09
KIAA1009	KIAA1009	1	1	0	0	5	-0.14
HSPA12A	heat shock 70kDa protein 12A	2	0	1	1	1	-0.07
ARHGAP5	Rho GTPase activating protein 5	3	0	0	3	2	-0.07
BATF3	basic leucine zipper transcription factor, ATF-like 3	1	0	0	1	1	-0.14	102.988	3.61848	0.0351349	None	None	None	None
ATXN10	ataxin 10	1	0	0	1	1	-0.12
PRKAA1	protein kinase, AMP-activated, alpha 1 catalytic subunit	1	0	0	1	1	-0.05
FER	fer (fps/fes related) tyrosine kinase	2	0	0	2	5	-0.04
UBQLN4	ubiquilin 4	1	0	0	1	1	-0.04
LRRC19	leucine rich repeat containing 19	1	0	0	1	0	-0.04
SMIM14	small integral membrane protein 14	1	0	0	1	0	-0.06	337.213	835.194	2.47675
CLDN22	claudin 22	1	0	0	1	1	-0.04
COLEC10	collectin sub-family member 10 (C-type lectin)	1	0	0	1	3	-0.05
KLHL13	kelch-like family member 13	1	0	0	1	0	-0.04	26.0873	76.5597	2.93476
MYLK3	myosin light chain kinase 3	1	1	0	0	4	-0.04
ZNF676	zinc finger protein 676	1	0	0	1	0	-0.04
PAFAH1B1	platelet-activating factor acetylhydrolase 1b, regulatory subunit 1 (45kDa)	1	0	0	1	3	-0.05
C5orf47	chromosome 5 open reading frame 47	1	0	0	1	2	-0.1
ZDHHC2	zinc finger, DHHC-type containing 2	3	0	0	3	2	-0.12
UBD	ubiquitin D	1	0	0	1	1	-0.13
RASSF5	Ras association (RalGDS/AF-6) domain family member 5	1	0	0	1	0	-0.05
ZNF224	zinc finger protein 224	1	0	0	1	1	-0.05
KIAA1432	KIAA1432	1	0	0	1	3	-0.05
FAM73A	family with sequence similarity 73, member A	2	0	1	1	2	-0.04
VEGFC	vascular endothelial growth factor C	1	0	0	1	3	-0.1
KCNMB3	potassium large conductance calcium-activated channel, subfamily M beta member 3	2	0	2	0	3	-0.12
ITGB3BP	integrin beta 3 binding protein (beta3-endonexin)	3	0	0	3	0	-0.31
ZNF415	zinc finger protein 415	1	0	0	1	1	-0.1
KRTAP4-9	keratin associated protein 4-9	2	0	0	2	4	-0.05
QRSL1	glutaminyl-tRNA synthase (glutamine-hydrolyzing)-like 1	2	0	0	2	0	-0.08
EIF4EBP2	eukaryotic translation initiation factor 4E binding protein 2	2	0	0	2	5	-0.06
HNF4G	hepatocyte nuclear factor 4, gamma	1	0	0	1	1	-0.04	0	6.85099	Inf
B3GAT1	beta-1,3-glucuronyltransferase 1 (glucuronosyltransferase P)	1	0	0	1	0	-0.04
DPCR1	diffuse panbronchiolitis critical region 1	1	0	0	1	0	-0.04
ANO6	anoctamin 6	1	0	0	1	4	-0.04
ATF6B	activating transcription factor 6 beta	1	0	0	1	0	-0.04
NPHS1	nephrosis 1, congenital, Finnish type (nephrin)	2	0	0	2	0	-0.05
SMCR8	Smith-Magenis syndrome chromosome region, candidate 8	1	0	0	1	1	-0.04
GLRX3	glutaredoxin 3	1	0	0	1	4	-0.05
DMRTA1	DMRT-like family A1	2	1	0	1	4	-0.13
VANGL1	VANGL planar cell polarity protein 1	3	0	0	3	1	-0.06
CTD-2228K2.5	Uncharacterized protein	1	0	0	1	2	-0.24
KAL1	Kallmann syndrome 1 sequence	2	1	0	1	7	-0.06	7.24375	104.124	14.3743
AMACR	alpha-methylacyl-CoA racemase	1	0	0	1	2	-0.07
SEL1L	sel-1 suppressor of lin-12-like (C. elegans)	3	0	0	3	7	-0.05
CLASP2	cytoplasmic linker associated protein 2	1	0	0	1	2	-0.05
CHMP2B	charged multivesicular body protein 2B	1	0	0	1	0	-0.1
PBRM1	polybromo 1	2	0	0	2	2	-0.05
IYD	iodotyrosine deiodinase	1	1	0	0	1	-0.04
C20orf197	chromosome 20 open reading frame 197	1	0	0	1	1	-0.04
CHUK	conserved helix-loop-helix ubiquitous kinase	1	0	0	1	0	-0.04
CXorf57	chromosome X open reading frame 57	2	0	1	1	0	-0.04
ARID5B	AT rich interactive domain 5B (MRF1-like)	1	0	0	1	1	-0.04
TSPAN5	tetraspanin 5	1	0	0	1	0	-0.04
LMAN1	lectin, mannose-binding, 1	3	0	0	3	2	-0.04
FZD3	frizzled family receptor 3	1	0	0	1	8	-0.04	5.46253	45.5883	8.34564
PELI2	pellino E3 ubiquitin protein ligase family member 2	3	0	0	3	4	-0.05
KIAA1147	KIAA1147	2	0	0	2	6	-0.06
TANK	TRAF family member-associated NFKB activator	1	0	1	0	0	-0.17
MGLL	monoglyceride lipase	1	0	0	1	0	-0.07
ZNF22	zinc finger protein 22	1	0	0	1	0	-0.04
CHRNA7	cholinergic receptor, nicotinic, alpha 7 (neuronal)	2	0	0	2	0	-0.04
ANO1	anoctamin 1, calcium activated chloride channel	1	0	0	1	0	-0.04
SLC4A10	solute carrier family 4, sodium bicarbonate transporter, member 10	1	0	0	1	3	-0.04
VWC2	von Willebrand factor C domain containing 2	3	0	1	2	4	-0.04
NIPAL1	NIPA-like domain containing 1	2	1	0	1	1	-0.04	4.38529	0	0	None	None	None	None
LRRC8B	leucine rich repeat containing 8 family, member B	1	0	0	1	5	-0.04
XKR4	XK, Kell blood group complex subunit-related family, member 4	4	0	0	4	7	-0.04
PDXDC1	pyridoxal-dependent decarboxylase domain containing 1	1	0	1	0	0	-0.04
CPEB4	cytoplasmic polyadenylation element binding protein 4	2	1	0	1	2	-0.04
KLHL8	kelch-like family member 8	2	1	0	1	1	-0.04
SLC19A2	solute carrier family 19 (thiamine transporter), member 2	1	0	0	1	1	-0.07	393.139	73.2923	0.186428	None	None	None	None
EDEM3	ER degradation enhancer, mannosidase alpha-like 3	2	1	0	1	2	-0.04
SERINC1	serine incorporator 1	1	0	0	1	1	-0.04
RBMXL1	RNA binding motif protein, X-linked-like 1	1	0	0	1	0	-0.04
TNFSF9	tumor necrosis factor (ligand) superfamily, member 9	1	0	0	1	0	-0.08	9.50328	95.4008	10.0387
RPP30	ribonuclease P/MRP 30kDa subunit	1	0	0	1	1	-0.18
RAB22A	RAB22A, member RAS oncogene family	3	0	1	2	4	-0.06
GFI1	growth factor independent 1 transcription repressor	2	0	0	2	1	-0.08
VWC2L	von Willebrand factor C domain containing protein 2-like	1	0	0	1	0	-0.04
SLC22A15	solute carrier family 22, member 15	2	0	0	2	2	-0.05	206.201	95.557	0.463416	None	None	None	None
BNC1	basonuclin 1	1	0	0	1	0	-0.04	488.317	84.5152	0.173074	None	None	None	None
MAATS1	MYCBP-associated, testis expressed 1	1	0	0	1	0	-0.04	0.290204	9.78647	33.7228
ISM1	isthmin 1, angiogenesis inhibitor	1	0	0	1	2	-0.04	35.855	77.5107	2.16178
RTKN2	rhotekin 2	2	0	0	2	5	-0.04	5.15798	41.5828	8.06183
PLCXD3	phosphatidylinositol-specific phospholipase C, X domain containing 3	1	0	0	1	4	-0.04	77.1804	0.620337	0.00803749	None	None	None	None
UBIAD1	UbiA prenyltransferase domain containing 1	1	0	0	1	0	-0.07	208.675	96.7976	0.463867	None	None	None	None
FBXO32	F-box protein 32	2	0	0	2	6	-0.06	208.951	1039.64	4.9755
SLC30A5	solute carrier family 30 (zinc transporter), member 5	1	0	0	1	1	-0.11
SERBP1	SERPINE1 mRNA binding protein 1	1	0	0	1	4	-0.04
ONECUT2	one cut homeobox 2	3	0	1	2	6	-0.04
FMN2	formin 2	1	0	0	1	2	-0.05	450.19	140.054	0.311101	None	None	None	None
NDC1	NDC1 transmembrane nucleoporin	3	0	0	3	1	-0.12
ENPP4	ectonucleotide pyrophosphatase/phosphodiesterase 4 (putative)	1	0	0	1	1	-0.05	40.7228	150.437	3.69416
STK17B	serine/threonine kinase 17b	2	0	0	2	6	-0.05	169.821	724.841	4.26825
ZBTB34	zinc finger and BTB domain containing 34	1	0	0	1	3	-0.04
KLHL17	kelch-like family member 17	1	0	1	0	0	-0.04	116.153	54.1844	0.466494	None	None	None	None
POLR3F	polymerase (RNA) III (DNA directed) polypeptide F, 39 kDa	1	0	0	1	0	-0.04
ZNF436	zinc finger protein 436	1	0	0	1	2	-0.04
YWHAQ	tyrosine 3-monooxygenase/tryptophan 5-monooxygenase activation protein, theta polypeptide	1	0	0	1	0	-0.04
SLC35F6	solute carrier family 35, member F6	2	0	0	2	1	-0.06
XPO4	exportin 4	2	0	0	2	5	-0.04
RASSF8	Ras association (RalGDS/AF-6) domain family (N-terminal) member 8	2	0	0	2	1	-0.04	1989.63	461.11	0.231757	None	None	None	None
NADK2	NAD kinase 2, mitochondrial	1	0	0	1	2	-0.12
STX17	syntaxin 17	1	0	0	1	3	-0.05	152.199	314.919	2.06913
PDE4DIP	phosphodiesterase 4D interacting protein	1	0	0	1	6	-0.1
ZFHX3	zinc finger homeobox 3	2	0	0	2	4	-0.04
TRMT5	tRNA methyltransferase 5	1	0	1	0	5	-0.06
BICD1	bicaudal D homolog 1 (Drosophila)	3	0	0	3	3	-0.04
TTC14	tetratricopeptide repeat domain 14	2	0	0	2	3	-0.04
GSPT1	G1 to S phase transition 1	1	0	0	1	3	-0.06
FAM175B	family with sequence similarity 175, member B	1	0	0	1	1	-0.04
AMN1	antagonist of mitotic exit network 1 homolog (S. cerevisiae)	1	0	0	1	0	-0.06
YWHAZ	tyrosine 3-monooxygenase/tryptophan 5-monooxygenase activation protein, zeta polypeptide	2	0	1	1	7	-0.24
PDE1C	phosphodiesterase 1C, calmodulin-dependent 70kDa	3	0	0	3	0	-0.04	126.25	294.131	2.32975
GABRB2	gamma-aminobutyric acid (GABA) A receptor, beta 2	1	0	0	1	3	-0.04
SCRG1	stimulator of chondrogenesis 1	1	0	0	1	1	-0.04	0	97.8203	Inf
ST8SIA4	ST8 alpha-N-acetyl-neuraminide alpha-2,8-sialyltransferase 4	1	0	0	1	3	-0.04
SVIP	small VCP/p97-interacting protein	1	0	0	1	3	-0.16
UBE2K	ubiquitin-conjugating enzyme E2K	1	0	0	1	5	-0.05
ERO1LB	ERO1-like beta (S. cerevisiae)	1	0	0	1	2	-0.04
HDAC9	histone deacetylase 9	2	0	0	2	1	-0.1
PTCH1	patched 1	1	0	0	1	2	-0.04				GO:0045668	GO:0045668	GO:0045668
BMI1	BMI1 polycomb ring finger oncogene	2	0	0	2	0	-0.1
GNAL	guanine nucleotide binding protein (G protein), alpha activating activity polypeptide, olfactory type	1	0	0	1	3	-0.04
TMEM19	transmembrane protein 19	1	0	0	1	1	-0.05
GALNT7	UDP-N-acetyl-alpha-D-galactosamine:polypeptide N-acetylgalactosaminyltransferase 7 (GalNAc-T7)	1	0	0	1	1	-0.04
HNRNPU	heterogeneous nuclear ribonucleoprotein U (scaffold attachment factor A)	1	0	0	1	5	-0.06
SLU7	SLU7 splicing factor homolog (S. cerevisiae)	1	0	0	1	0	-0.07
ZFP14	ZFP14 zinc finger protein	2	0	0	2	2	-0.05
DENND5B	DENN/MADD domain containing 5B	2	0	0	2	2	-0.04
ZYG11A	zyg-11 family member A, cell cycle regulator	1	0	0	1	1	-0.04
SERINC3	serine incorporator 3	2	0	0	2	3	-0.05
PI15	peptidase inhibitor 15	2	0	1	1	2	-0.04
ZNF562	zinc finger protein 562	2	0	0	2	5	-0.04
PLCB1	phospholipase C, beta 1 (phosphoinositide-specific)	3	0	0	3	2	-0.04	176.709	54.0426	0.305829	None	None	None	None
KCNQ3	potassium voltage-gated channel, KQT-like subfamily, member 3	2	0	0	2	4	-0.04
OSBP	oxysterol binding protein	1	1	0	0	2	-0.04
TFAP2A	transcription factor AP-2 alpha (activating enhancer binding protein 2 alpha)	1	0	0	1	1	-0.04	130.892	7.30513	0.0558103	None	None	None	None
RASA2	RAS p21 protein activator 2	2	0	0	2	3	-0.04	864.182	169.826	0.196517	None	None	None	None
PRRC2C	proline-rich coiled-coil 2C	1	0	0	1	1	-0.04
MCF2L2	MCF.2 cell line derived transforming sequence-like 2	3	0	0	3	1	-0.06
POU3F3	POU class 3 homeobox 3	1	0	0	1	1	-0.04	0	14.6143	Inf
GLS	glutaminase	1	0	0	1	1	-0.04
HECA	headcase homolog (Drosophila)	3	0	0	3	2	-0.04
ZBTB37	zinc finger and BTB domain containing 37	3	0	1	2	3	-0.04
RFX3	regulatory factor X, 3 (influences HLA class II expression)	3	0	2	1	4	-0.05
NUDT12	nudix (nucleoside diphosphate linked moiety X)-type motif 12	2	0	0	2	2	-0.09	44.0208	90.1423	2.04772
IDS	Iduronate 2-sulfatase (Hunter syndrome), isoform CRA_e; Iduronate 2-sulfatase 14 kDa chain; cDNA FLJ42669 fis, clone BRAMY2022168, highly similar to IDURONATE 2-SULFATASE	1	0	0	1	4	-0.04
EXOSC2	exosome component 2	1	0	1	0	0	-0.13
VAMP2	vesicle-associated membrane protein 2 (synaptobrevin 2)	1	0	0	1	0	-0.04
POLQ	polymerase (DNA directed), theta	1	0	0	1	1	-0.13
SLC4A7	solute carrier family 4, sodium bicarbonate cotransporter, member 7	1	0	0	1	1	-0.04
SPRTN	SprT-like N-terminal domain	1	0	0	1	2	-0.08
SETD7	SET domain containing (lysine methyltransferase) 7	1	0	0	1	4	-0.04
SLC31A1	solute carrier family 31 (copper transporter), member 1	1	0	0	1	3	-0.05
ASF1A	anti-silencing function 1A histone chaperone	1	0	0	1	2	-0.15	75.3527	151.65	2.01253
TSPAN2	tetraspanin 2	1	0	0	1	1	-0.11	110.236	16.3483	0.148302	None	None	None	None
C22orf46	chromosome 22 open reading frame 46	1	0	0	1	2	-0.04
FAM117B	family with sequence similarity 117, member B	1	0	0	1	5	-0.07	23.3662	49.9628	2.13826
ACAA2	acetyl-CoA acyltransferase 2	1	0	0	1	1	-0.06
GOLGA8H	golgin A8 family, member H	1	0	0	1	2	-0.04	0	7.71523	Inf
C11orf44	chromosome 11 open reading frame 44	1	0	0	1	2	-0.04
NXPH1	neurexophilin 1	1	0	0	1	0	-0.04
HIST1H3B	histone cluster 1, H3b	1	0	0	1	1	-0.16
UNC13B	unc-13 homolog B (C. elegans)	1	0	0	1	0	-0.04
LPCAT2	lysophosphatidylcholine acyltransferase 2	2	0	0	2	4	-0.07
CDH19	cadherin 19, type 2	1	0	0	1	0	-0.04
GJA3	gap junction protein, alpha 3, 46kDa	1	0	0	1	4	-0.04	14.3782	4.03768	0.280819	None	None	None	None
RBM8A	RNA binding motif protein 8A	2	0	0	2	1	-0.06
TNFRSF19	tumor necrosis factor receptor superfamily, member 19	1	0	0	1	2	-0.04	39.9795	590.068	14.7593
KDSR	3-ketodihydrosphingosine reductase	2	0	0	2	2	-0.06
FNDC3A	fibronectin type III domain containing 3A	1	0	0	1	4	-0.05
KRT222	keratin 222	1	0	0	1	0	-0.15
CLCN4	chloride channel, voltage-sensitive 4	2	0	1	1	0	-0.04	46.0915	119.241	2.58704
NLGN1	neuroligin 1	4	0	0	4	1	-0.04	12.9929	42.8793	3.30022
GFPT1	glutamine--fructose-6-phosphate transaminase 1	1	0	0	1	4	-0.07
ZNF546	zinc finger protein 546	1	0	0	1	4	-0.05	12.2853	27.4321	2.23293
APBB2	amyloid beta (A4) precursor protein-binding, family B, member 2	3	0	0	3	2	-0.05
ZNF100	zinc finger protein 100	4	0	0	4	2	-0.07
CERKL	ceramide kinase-like	1	0	0	1	2	-0.09
CPD	carboxypeptidase D	1	0	0	1	2	-0.04
ZNF430	zinc finger protein 430	2	0	0	2	0	-0.03
ZNF829	zinc finger protein 829	2	0	0	2	0	-0.03
AFTPH	aftiphilin	1	0	0	1	0	-0.03
ENTPD1	ectonucleoside triphosphate diphosphohydrolase 1	1	0	0	1	3	-0.03
BTK	Bruton agammaglobulinemia tyrosine kinase	1	0	1	0	1	-0.03
ENDOD1	endonuclease domain containing 1	1	0	0	1	4	-0.03
NLRC3	NLR family, CARD domain containing 3	1	0	0	1	0	-0.03
MAPK10	mitogen-activated protein kinase 10	1	0	0	1	4	-0.03	14.4111	91.3722	6.34041
SGPP1	sphingosine-1-phosphate phosphatase 1	2	0	0	2	2	-0.03
CTNNB1	catenin (cadherin-associated protein), beta 1, 88kDa	1	0	0	1	0	-0.03							GO:0045669
SETD9	SET domain containing 9	1	0	0	1	2	-0.08
CREBL2	cAMP responsive element binding protein-like 2	1	0	0	1	2	-0.07
BHLHB9	basic helix-loop-helix domain containing, class B, 9	1	0	0	1	0	-0.03
AGL	amylo-alpha-1, 6-glucosidase, 4-alpha-glucanotransferase	1	0	0	1	1	-0.03
EPGN	epithelial mitogen	1	0	0	1	2	-0.05	2.08935	9.85147	4.71509
SMCHD1	structural maintenance of chromosomes flexible hinge domain containing 1	1	0	0	1	2	-0.04
CRISPLD1	cysteine-rich secretory protein LCCL domain containing 1	1	0	0	1	2	-0.12	0	104.002	Inf
NLN	neurolysin (metallopeptidase M3 family)	1	0	0	1	1	-0.06
CYP4F3	cytochrome P450, family 4, subfamily F, polypeptide 3	1	0	0	1	1	-0.04
SCRN1	secernin 1	2	0	0	2	0	-0.05
USP45	ubiquitin specific peptidase 45	2	0	0	2	4	-0.03
STON1	stonin 1	2	0	0	2	3	-0.04
MKLN1	muskelin 1, intracellular mediator containing kelch motifs	4	0	1	3	6	-0.05
TMEM8A	transmembrane protein 8A	1	0	0	1	0	-0.09	1469.33	717.578	0.488371	None	None	None	None
COL3A1	collagen, type III, alpha 1	1	0	0	1	0	-0.09	4356.1	56089.1	12.876
TPK1	thiamin pyrophosphokinase 1	1	0	0	1	0	-0.11	14.7885	53.2194	3.59872
SENP5	SUMO1/sentrin specific peptidase 5	2	0	1	1	3	-0.08
FAM218A	family with sequence similarity 218, member A	1	0	0	1	1	-0.11
NUPL2	nucleoporin like 2	2	0	0	2	2	-0.05
KLLN	killin, p53-regulated DNA replication inhibitor	1	0	0	1	0	-0.03
PDK4	pyruvate dehydrogenase kinase, isozyme 4	1	0	0	1	2	-0.03	136.574	35.3576	0.258891	None	None	None	None
ABL1	c-abl oncogene 1, non-receptor tyrosine kinase	1	0	1	0	0	-0.03
ZNF432	zinc finger protein 432	1	0	1	0	0	-0.03
ZFP30	ZFP30 zinc finger protein	2	0	1	1	1	-0.03
PPP1R2	protein phosphatase 1, regulatory (inhibitor) subunit 2	1	0	0	1	2	-0.03
NTNG1	netrin G1	1	1	0	0	2	-0.03
DSG2	desmoglein 2	1	0	0	1	0	-0.03	2.72768	1136.06	416.494
SLC5A9	solute carrier family 5 (sodium/sugar cotransporter), member 9	1	0	0	1	0	-0.03
KLRC4	killer cell lectin-like receptor subfamily C, member 4	1	0	0	1	0	-0.08
FBXW8	F-box and WD repeat domain containing 8	1	0	0	1	3	-0.04
KDM2B	lysine (K)-specific demethylase 2B	2	0	0	2	2	-0.11
RBM43	RNA binding motif protein 43	1	0	0	1	1	-0.04	78.4499	159.036	2.02723
TAF9B	TAF9B RNA polymerase II, TATA box binding protein (TBP)-associated factor, 31kDa	1	0	0	1	3	-0.08
PRPF4B	pre-mRNA processing factor 4B	1	0	0	1	5	-0.04
USP44	ubiquitin specific peptidase 44	1	0	0	1	0	-0.04
SIGLEC6	sialic acid binding Ig-like lectin 6	1	0	0	1	1	-0.07
ENY2	enhancer of yellow 2 homolog (Drosophila)	2	0	0	2	1	-0.17
RUNDC3B	RUN domain containing 3B	1	0	0	1	0	-0.03
ZNF793	zinc finger protein 793	1	0	0	1	4	-0.03
TTPAL	tocopherol (alpha) transfer protein-like	1	0	0	1	3	-0.03	547.437	273.534	0.499663	None	None	None	None
IL18R1	interleukin 18 receptor 1	1	0	0	1	0	-0.03
PCSK5	proprotein convertase subtilisin/kexin type 5	2	0	1	1	0	-0.03
MCM9	minichromosome maintenance complex component 9	1	0	0	1	0	-0.03
FAM84A	family with sequence similarity 84, member A	2	0	0	2	2	-0.11	6.02856	33.8771	5.61943
SP4	Sp4 transcription factor	1	0	0	1	2	-0.06
RAB4A	RAB4A, member RAS oncogene family	1	0	0	1	4	-0.1
FGF9	fibroblast growth factor 9	1	0	0	1	0	-0.05
AQPEP	Aminopeptidase Q	1	0	0	1	1	-0.04
NDUFAF6	NADH dehydrogenase (ubiquinone) complex I, assembly factor 6	1	0	0	1	0	-0.15
CAMK4	calcium/calmodulin-dependent protein kinase IV	2	0	0	2	3	-0.04	18.3067	0.422801	0.0230955	None	None	None	None
ZNF501	zinc finger protein 501	1	0	0	1	1	-0.09
SPG20	spastic paraplegia 20 (Troyer syndrome)	3	0	1	2	0	-0.13
SPCS3	signal peptidase complex subunit 3 homolog (S. cerevisiae)	1	0	0	1	1	-0.07
NLK	nemo-like kinase	1	0	0	1	1	-0.1
AP4S1	adaptor-related protein complex 4, sigma 1 subunit	1	0	0	1	1	-0.05
CYCS	cytochrome c, somatic	1	0	0	1	1	-0.03
SHROOM3	shroom family member 3	1	0	0	1	1	-0.07	377.586	173.227	0.458774	None	None	None	None
PPIL2	peptidylprolyl isomerase (cyclophilin)-like 2	1	0	0	1	1	-0.04
MPEG1	macrophage expressed 1	1	0	0	1	2	-0.03
KLHL31	kelch-like family member 31	1	0	0	1	6	-0.03
C21orf62	chromosome 21 open reading frame 62	1	0	0	1	3	-0.03
PAK2	p21 protein (Cdc42/Rac)-activated kinase 2	2	0	0	2	2	-0.03
RPRD1B	regulation of nuclear pre-mRNA domain containing 1B	1	0	0	1	0	-0.03
CASR	calcium-sensing receptor	1	1	0	0	1	-0.03
FGF7	fibroblast growth factor 7	1	0	0	1	1	-0.03
CD4	CD4 molecule	1	0	0	1	0	-0.03	1.16799	53.5586	45.8555
SKIL	SKI-like oncogene	3	0	0	3	5	-0.04
ALKBH8	alkB, alkylation repair homolog 8 (E. coli)	1	0	0	1	1	-0.03
ZCCHC16	zinc finger, CCHC domain containing 16	1	0	0	1	0	-0.03
RB1	retinoblastoma 1	1	0	0	1	1	-0.03
ARID4A	AT rich interactive domain 4A (RBP1-like)	1	0	0	1	1	-0.03
SOGA3	SOGA family member 3	3	0	0	3	3	-0.03
NSRP1	nuclear speckle splicing regulatory protein 1	1	0	0	1	1	-0.03
BIRC6	baculoviral IAP repeat containing 6	2	0	0	2	1	-0.06
RNF182	ring finger protein 182	1	0	0	1	2	-0.03
EARS2	glutamyl-tRNA synthetase 2, mitochondrial	1	0	0	1	0	-0.03
IFIT5	interferon-induced protein with tetratricopeptide repeats 5	1	0	0	1	2	-0.06
TBRG1	transforming growth factor beta regulator 1	1	0	0	1	2	-0.07
DOCK4	dedicator of cytokinesis 4	2	0	0	2	2	-0.03	115.385	324.958	2.81628
SHOC2	soc-2 suppressor of clear homolog (C. elegans)	3	0	0	3	7	-0.08
PDE10A	phosphodiesterase 10A	1	0	0	1	7	-0.03	1.70478	40.3262	23.6548
SEH1L	SEH1-like (S. cerevisiae)	1	0	0	1	0	-0.06	470.691	222.891	0.473539	None	None	None	None
IRS4	insulin receptor substrate 4	2	0	0	2	0	-0.04
XCR1	chemokine (C motif) receptor 1	1	0	0	1	1	-0.03
MBL2	mannose-binding lectin (protein C) 2, soluble	1	0	0	1	3	-0.03
SLX4IP	SLX4 interacting protein	2	0	1	1	2	-0.03
ZNF208	zinc finger protein 208	3	0	0	3	2	-0.03
KSR2	kinase suppressor of ras 2	1	1	0	0	2	-0.03
PLXNA2	plexin A2	1	1	0	0	0	-0.03	337.607	158.684	0.470028	None	None	None	None
SP6	Sp6 transcription factor	1	0	0	1	1	-0.03
EML6	echinoderm microtubule associated protein like 6	2	0	1	1	0	-0.03
NFIA	nuclear factor I/A	2	0	1	1	3	-0.03	55.4349	128.825	2.32389
RAPGEF5	Rap guanine nucleotide exchange factor (GEF) 5	1	1	0	0	1	-0.03	13.8599	64.5079	4.65428
LYST	lysosomal trafficking regulator	2	0	1	1	2	-0.03
UBXN2B	UBX domain protein 2B	2	0	1	1	0	-0.03	64.888	155.859	2.40197
PRKX	protein kinase, X-linked	1	1	0	0	1	-0.03
IL2RB	interleukin 2 receptor, beta	1	1	0	0	0	-0.03
RLIM	ring finger protein, LIM domain interacting	3	0	1	2	2	-0.04
SEMA4B	sema domain, immunoglobulin domain (Ig), transmembrane domain (TM) and short cytoplasmic domain, (semaphorin) 4B	1	0	0	1	0	-0.03
DRD1	dopamine receptor D1	1	0	0	1	1	-0.03
STOX2	storkhead box 2	2	0	1	1	2	-0.03	1.21515	15.5226	12.7742
NALCN	sodium leak channel, non-selective	1	0	0	1	2	-0.03	5.63685	159.317	28.2634
FAM189A1	family with sequence similarity 189, member A1	1	0	0	1	1	-0.03	2.71692	13.0436	4.80085
IL1R1	interleukin 1 receptor, type I	2	0	1	1	2	-0.03
PDE7A	phosphodiesterase 7A	1	0	0	1	1	-0.03
NUDT4	nudix (nucleoside diphosphate linked moiety X)-type motif 4	1	0	0	1	5	-0.03
ZNF721	zinc finger protein 721	1	0	0	1	2	-0.03
MACC1	metastasis associated in colon cancer 1	3	0	0	3	7	-0.03	0.340956	11.4813	33.6738
KIAA1456	KIAA1456	2	0	1	1	3	-0.03	59.8345	12.831	0.214441	None	None	None	None
HINT3	histidine triad nucleotide binding protein 3	2	0	0	2	2	-0.14	91.613	187.567	2.04739
PTP4A1	protein tyrosine phosphatase type IVA, member 1	1	0	0	1	0	-0.04	1463	698.142	0.4772	None	None	None	None
KCNH5	potassium voltage-gated channel, subfamily H (eag-related), member 5	4	0	0	4	8	-0.04
ZNF486	zinc finger protein 486	3	0	0	3	0	-0.09
NDUFA4	NADH dehydrogenase (ubiquinone) 1 alpha subcomplex, 4, 9kDa	2	0	0	2	3	-0.38
MOB1B	MOB kinase activator 1B	2	0	1	1	3	-0.03
ACTRT3	actin-related protein T3	1	0	0	1	0	-0.04	33.0444	69.6888	2.10894
GCLM	glutamate-cysteine ligase, modifier subunit	1	0	0	1	2	-0.14
KIAA1586	KIAA1586	2	0	0	2	1	-0.04
MEGF8	multiple EGF-like-domains 8	1	0	0	1	0	-0.03
ABI3BP	ABI family, member 3 (NESH) binding protein	1	0	1	0	0	-0.03	1674.12	22278.9	13.3078
SYT5	synaptotagmin V	1	0	0	1	1	-0.03
SUSD5	sushi domain containing 5	1	0	0	1	2	-0.03	186.609	668.474	3.58221
C11orf74	chromosome 11 open reading frame 74	1	0	0	1	1	-0.11	25.4268	62.1103	2.44271
C3orf70	chromosome 3 open reading frame 70	1	0	0	1	2	-0.03	67.4628	6.89186	0.102158	None	None	None	None
RFTN2	raftlin family member 2	2	0	0	2	5	-0.07	18.3682	109.561	5.9647
SHC3	SHC (Src homology 2 domain containing) transforming protein 3	3	0	2	1	4	-0.08
CYFIP2	cytoplasmic FMR1 interacting protein 2	1	0	0	1	1	-0.03
HGF	hepatocyte growth factor (hepapoietin A; scatter factor)	2	0	0	2	2	-0.03	523.534	36.8934	0.07047	None	None	None	Present
PRMT10	protein arginine methyltransferase 10 (putative)	1	0	0	1	2	-0.05
NBEAL1	neurobeachin-like 1	2	0	1	1	6	-0.03
C2orf49	chromosome 2 open reading frame 49	1	0	0	1	2	-0.05
MAP3K2	mitogen-activated protein kinase kinase kinase 2	3	0	0	3	4	-0.03
EHD4	EH-domain containing 4	1	0	0	1	1	-0.06
TCFL5	transcription factor-like 5 (basic helix-loop-helix)	1	0	0	1	0	-0.08
PGR	progesterone receptor	4	0	0	4	5	-0.04
LRIG3	leucine-rich repeats and immunoglobulin-like domains 3	1	0	0	1	1	-0.04	130.664	459.692	3.51812
ITGA4	integrin, alpha 4 (antigen CD49D, alpha 4 subunit of VLA-4 receptor)	1	0	1	0	2	-0.04	732.685	31.6337	0.0431751	None	None	None	None
FYCO1	FYVE and coiled-coil domain containing 1	1	1	0	0	0	-0.03
PAQR3	progestin and adipoQ receptor family member III	3	0	0	3	4	-0.05
ZNF460	zinc finger protein 460	3	0	0	3	9	-0.03
ROR1	receptor tyrosine kinase-like orphan receptor 1	1	0	0	1	1	-0.04
TOMM7	translocase of outer mitochondrial membrane 7 homolog (yeast)	1	0	0	1	0	-0.11
PAQR8	progestin and adipoQ receptor family member VIII	2	0	1	1	1	-0.03
SLC14A1	solute carrier family 14 (urea transporter), member 1	1	1	0	0	3	-0.21	4.24021	1857.59	438.09
ABHD2	abhydrolase domain containing 2	2	0	1	1	5	-0.03
SREK1	splicing regulatory glutamine/lysine-rich protein 1	1	0	0	1	4	-0.04
YY1	YY1 transcription factor	1	0	0	1	3	-0.03
CRTAM	cytotoxic and regulatory T cell molecule	1	0	0	1	0	-0.03
SMARCAD1	SWI/SNF-related, matrix-associated actin-dependent regulator of chromatin, subfamily a, containing DEAD/H box 1	1	0	0	1	2	-0.03
FKTN	fukutin	2	0	0	2	9	-0.03
DCP1A	decapping mRNA 1A	1	0	0	1	0	-0.03
EIF4B	eukaryotic translation initiation factor 4B	1	0	0	1	0	-0.03
C17orf104	chromosome 17 open reading frame 104	1	0	0	1	2	-0.03
FCRL4	Fc receptor-like 4	1	0	0	1	2	-0.03
KDM3A	lysine (K)-specific demethylase 3A	1	0	1	0	2	-0.05
UBA5	ubiquitin-like modifier activating enzyme 5	2	0	0	2	0	-0.09
ZBTB41	zinc finger and BTB domain containing 41	2	0	1	1	3	-0.03
NR1D2	nuclear receptor subfamily 1, group D, member 2	1	0	0	1	2	-0.06
RPRM	reprimo, TP53 dependent G2 arrest mediator candidate	1	0	1	0	0	-0.05
ARNTL2	aryl hydrocarbon receptor nuclear translocator-like 2	3	0	1	2	2	-0.04
PRDM5	PR domain containing 5	1	0	0	1	0	-0.04
ATF7IP	activating transcription factor 7 interacting protein	3	0	0	3	0	-0.03
PTRH2	peptidyl-tRNA hydrolase 2	1	0	0	1	3	-0.07
CES2	carboxylesterase 2	1	0	0	1	0	-0.09
DDAH2	dimethylarginine dimethylaminohydrolase 2	1	0	0	1	1	-0.07
KLHL28	kelch-like family member 28	2	0	0	2	1	-0.03
FRMD5	FERM domain containing 5	1	0	0	1	2	-0.04	28.6662	144.387	5.03682
KCTD15	potassium channel tetramerization domain containing 15	2	0	1	1	1	-0.03
PGAP1	post-GPI attachment to proteins 1	3	0	0	3	3	-0.03
MTRF1	mitochondrial translational release factor 1	1	0	0	1	2	-0.13
CCSER1	coiled-coil serine-rich protein 1	1	0	0	1	2	-0.03
ASAP1	ArfGAP with SH3 domain, ankyrin repeat and PH domain 1	1	0	0	1	3	-0.03
RCC2	regulator of chromosome condensation 2	1	0	0	1	1	-0.03
TRIM41	tripartite motif containing 41	1	0	0	1	1	-0.03
ASB7	ankyrin repeat and SOCS box containing 7	1	0	0	1	2	-0.03
GPRIN3	GPRIN family member 3	2	1	0	1	8	-0.07	13.3774	0	0	None	None	None	None
RP11-47I22.3	Uncharacterized protein	2	0	0	2	1	-0.25
ZNF140	zinc finger protein 140	1	0	0	1	1	-0.04
LURAP1	leucine rich adaptor protein 1	1	0	0	1	0	-0.03
ZNF621	zinc finger protein 621	1	0	0	1	1	-0.03
QKI	QKI, KH domain containing, RNA binding	4	0	0	4	10	-0.08
TAS2R4	taste receptor, type 2, member 4	1	0	0	1	1	-0.06
COMMD3-BMI1	COMMD3-BMI1 readthrough	2	0	0	2	0	-0.08
COMMD2	COMM domain containing 2	2	0	0	2	2	-0.1
ZNF614	zinc finger protein 614	3	0	1	2	2	-0.15
IGF1	insulin-like growth factor 1 (somatomedin C)	4	0	1	3	4	-0.1							GO:0045669
CLOCK	clock circadian regulator	3	0	0	3	4	-0.03
RASSF3	Ras association (RalGDS/AF-6) domain family member 3	1	0	0	1	2	-0.03
WDR35	WD repeat domain 35	2	0	0	2	4	-0.04
PRDM16	PR domain containing 16	2	0	0	2	1	-0.04	12.9386	27.7772	2.14686
TMEM55A	transmembrane protein 55A	2	0	0	2	1	-0.1
CEP170	centrosomal protein 170kDa	1	0	0	1	0	-0.03	2016.57	619.447	0.307179	None	None	None	None
CNOT6L	CCR4-NOT transcription complex, subunit 6-like	1	0	0	1	3	-0.03
SLC38A1	solute carrier family 38, member 1	1	1	0	0	3	-0.04
MYH9	myosin, heavy chain 9, non-muscle	1	1	0	0	1	-0.03
MYO1H	myosin IH	1	0	0	1	1	-0.03
ARHGAP28	Rho GTPase activating protein 28	1	0	0	1	5	-0.03	62.1345	165.995	2.67154
TMEM11	transmembrane protein 11	1	0	0	1	1	-0.07
RNF111	ring finger protein 111	1	0	0	1	4	-0.03
C17orf105	chromosome 17 open reading frame 105	1	0	0	1	0	-0.03
MESDC2	mesoderm development candidate 2	1	0	0	1	2	-0.05
CCNB1IP1	cyclin B1 interacting protein 1, E3 ubiquitin protein ligase	1	0	0	1	1	-0.05
ELAVL2	ELAV like neuron-specific RNA binding protein 2	1	0	0	1	0	-0.03
GGA2	golgi-associated, gamma adaptin ear containing, ARF binding protein 2	1	0	1	0	0	-0.09
HOXB9	homeobox B9	1	0	0	1	0	-0.04	0.293789	6.36913	21.6793
RABEP1	rabaptin, RAB GTPase binding effector protein 1	2	0	1	1	2	-0.06
PCNX	pecanex homolog (Drosophila)	4	0	0	4	3	-0.04
MIOS	missing oocyte, meiosis regulator, homolog (Drosophila)	1	0	0	1	3	-0.04
ARL5B	ADP-ribosylation factor-like 5B	2	0	0	2	3	-0.06
GPM6B	glycoprotein M6B	1	0	0	1	3	-0.06	249.824	10.6321	0.0425583	None	None	None	None
SRPRB	signal recognition particle receptor, B subunit	1	0	1	0	1	-0.12
LURAP1L	leucine rich adaptor protein 1-like	1	0	0	1	0	-0.15
HMSD	histocompatibility (minor) serpin domain containing	1	0	0	1	0	-0.13
CHRM3	cholinergic receptor, muscarinic 3	2	0	0	2	1	-0.04
RBBP5	retinoblastoma binding protein 5	1	0	0	1	4	-0.06
MRPL19	mitochondrial ribosomal protein L19	2	0	0	2	7	-0.05
KLHDC10	kelch domain containing 10	2	0	1	1	1	-0.03
AP1AR	adaptor-related protein complex 1 associated regulatory protein	1	0	0	1	1	-0.07
SMARCE1	SWI/SNF related, matrix associated, actin dependent regulator of chromatin, subfamily e, member 1	3	0	1	2	0	-0.1
CDK13	cyclin-dependent kinase 13	1	0	0	1	3	-0.04
FAM175A	family with sequence similarity 175, member A	1	0	0	1	0	-0.07
CDYL2	chromodomain protein, Y-like 2	2	0	0	2	4	-0.03
CLIP1	CAP-GLY domain containing linker protein 1	1	0	1	0	1	-0.04
MMP16	matrix metallopeptidase 16 (membrane-inserted)	3	0	0	3	8	-0.03	87.9173	43.9364	0.499747	None	None	None	None
MED8	mediator complex subunit 8	1	0	0	1	0	-0.09
BTF3	basic transcription factor 3	1	0	0	1	1	-0.19
LARP1	La ribonucleoprotein domain family, member 1	1	0	0	1	1	-0.03
SETD1B	SET domain containing 1B	1	0	0	1	0	-0.03
SOX1	SRY (sex determining region Y)-box 1	1	0	0	1	0	-0.03
TMA7	translation machinery associated 7 homolog (S. cerevisiae)	1	0	0	1	0	-0.23
ZNF674	zinc finger protein 674	1	0	0	1	0	-0.03
POLR2D	polymerase (RNA) II (DNA directed) polypeptide D	1	0	0	1	4	-0.03
LIN28B	lin-28 homolog B (C. elegans)	1	0	1	0	2	-0.03
CMTR2	cap methyltransferase 2	1	0	0	1	2	-0.03
GOLGA8J	golgin A8 family, member J	1	0	0	1	2	-0.03
AR	androgen receptor	1	0	0	1	3	-0.03
GPATCH2L	G patch domain containing 2-like	1	0	0	1	0	-0.03
CPM	carboxypeptidase M	3	0	0	3	0	-0.1
FOXN3	forkhead box N3	3	0	0	3	1	-0.04
GXYLT1	glucoside xylosyltransferase 1	2	0	0	2	3	-0.03
MIB1	mindbomb E3 ubiquitin protein ligase 1	3	0	0	3	3	-0.03
PLAG1	pleiomorphic adenoma gene 1	2	0	1	1	6	-0.03
GTF3C3	general transcription factor IIIC, polypeptide 3, 102kDa	1	0	0	1	1	-0.08
TWIST1	twist basic helix-loop-helix transcription factor 1	1	0	0	1	1	-0.07				GO:0045668	GO:0045668	GO:0045668
PIGK	phosphatidylinositol glycan anchor biosynthesis, class K	1	0	0	1	1	-0.04
ABCB7	ATP-binding cassette, sub-family B (MDR/TAP), member 7	2	0	0	2	3	-0.1
USP36	ubiquitin specific peptidase 36	2	0	0	2	1	-0.03	822.97	400.461	0.486604	None	None	None	None
EFCAB6	EF-hand calcium binding domain 6	1	0	0	1	1	-0.03
SNX20	sorting nexin 20	1	0	0	1	2	-0.02
GOLGA6D	golgin A6 family, member D	2	0	0	2	2	-0.02
TACR3	tachykinin receptor 3	1	0	0	1	3	-0.02
PEX5L	peroxisomal biogenesis factor 5-like	1	0	0	1	3	-0.02	0.340956	16.7247	49.0524
GOLGA6C	golgin A6 family, member C	2	0	0	2	3	-0.02
THEMIS	thymocyte selection associated	1	0	0	1	2	-0.02
ARHGEF39	Rho guanine nucleotide exchange factor (GEF) 39	1	0	0	1	1	-0.05
TFEC	transcription factor EC	2	0	0	2	10	-0.02	0	11.256	Inf
SNAP91	synaptosomal-associated protein, 91kDa	1	0	0	1	0	-0.02
PALLD	palladin, cytoskeletal associated protein	1	0	0	1	0	-0.02	2010.8	5963.05	2.96552
HIF1AN	hypoxia inducible factor 1, alpha subunit inhibitor	4	0	2	2	2	-0.1
HOXA3	homeobox A3	1	0	0	1	2	-0.12	2.73485	72.1333	26.3756
HSPBAP1	HSPB (heat shock 27kDa) associated protein 1	1	0	0	1	1	-0.11
TWSG1	twisted gastrulation BMP signaling modulator 1	1	0	0	1	0	-0.07				GO:0045668	GO:0045668	GO:0045668
FDFT1	farnesyl-diphosphate farnesyltransferase 1	1	0	0	1	1	-0.17	1282.37	516.06	0.402427	None	None	None	None
DOT1L	DOT1-like histone H3K79 methyltransferase	1	0	0	1	0	-0.03	418.848	186.392	0.445011	None	None	None	None
CTNND1	catenin (cadherin-associated protein), delta 1	2	0	0	2	0	-0.04
SRD5A1	steroid-5-alpha-reductase, alpha polypeptide 1 (3-oxo-5 alpha-steroid delta 4-dehydrogenase alpha 1)	2	0	0	2	4	-0.06
DNAJB9	DnaJ (Hsp40) homolog, subfamily B, member 9	1	0	0	1	0	-0.13
MAGOHB	mago-nashi homolog B (Drosophila)	1	0	0	1	3	-0.13
FRA10AC1	fragile site, folic acid type, rare, fra(10)(q23.3) or fra(10)(q24.2) candidate 1	1	0	0	1	3	-0.04
ARID2	AT rich interactive domain 2 (ARID, RFX-like)	1	0	0	1	6	-0.03
SLC6A5	solute carrier family 6 (neurotransmitter transporter), member 5	1	0	0	1	0	-0.02
KBTBD7	kelch repeat and BTB (POZ) domain containing 7	1	0	0	1	1	-0.02
REEP1	receptor accessory protein 1	1	0	1	0	1	-0.02	0.681911	8.17297	11.9854
RIN3	Ras and Rab interactor 3	1	0	0	1	0	-0.02
CSF3	colony stimulating factor 3 (granulocyte)	1	0	1	0	0	-0.02	987.765	19.1002	0.0193368	None	None	None	None
JMY	junction mediating and regulatory protein, p53 cofactor	1	0	0	1	5	-0.02
CTD-2162K18.4	Uncharacterized protein	1	0	1	0	1	-0.04
CLIC5	chloride intracellular channel 5	1	1	0	0	1	-0.03
FCHSD2	FCH and double SH3 domains 2	2	0	0	2	1	-0.03
IPO8	importin 8	1	0	0	1	3	-0.02
C1GALT1C1	C1GALT1-specific chaperone 1	1	1	0	0	2	-0.15	161.299	373.559	2.31594
ATXN1	ataxin 1	2	0	1	1	6	-0.03
SLC10A6	solute carrier family 10 (sodium/bile acid cotransporter), member 6	1	0	0	1	3	-0.1	23.4134	0	0	None	None	None	None
ZNF10	zinc finger protein 10	2	0	0	2	0	-0.03	30.6827	63.6189	2.07344
AAK1	AP2 associated kinase 1	3	0	0	3	5	-0.03
MIER3	mesoderm induction early response 1, family member 3	1	0	0	1	3	-0.03
CLCN5	chloride channel, voltage-sensitive 5	5	0	0	5	4	-0.05
GABRA2	gamma-aminobutyric acid (GABA) A receptor, alpha 2	1	0	0	1	0	-0.04
CXCL12	chemokine (C-X-C motif) ligand 12	1	0	0	1	1	-0.03	3209.34	898.847	0.280072	None	None	None	None
WDR17	WD repeat domain 17	1	0	0	1	2	-0.03
SLFN5	schlafen family member 5	4	0	0	4	3	-0.04	1043.93	2187.65	2.0956
FREM1	FRAS1 related extracellular matrix 1	1	0	0	1	2	-0.03
HERC3	HECT and RLD domain containing E3 ubiquitin protein ligase 3	1	0	0	1	0	-0.02
PCDH19	protocadherin 19	2	0	0	2	0	-0.02
ACBD4	acyl-CoA binding domain containing 4	1	0	1	0	0	-0.02	22.2423	76.638	3.44559
ZNF575	zinc finger protein 575	1	0	0	1	0	-0.13
ATP6V1C2	ATPase, H+ transporting, lysosomal 42kDa, V1 subunit C2	1	0	0	1	1	-0.04	8.71628	1.66347	0.190847	None	None	None	None
RAD1	RAD1 homolog (S. pombe)	2	0	0	2	3	-0.11
G3BP1	GTPase activating protein (SH3 domain) binding protein 1	2	0	0	2	8	-0.04
BTAF1	BTAF1 RNA polymerase II, B-TFIID transcription factor-associated, 170kDa	1	0	0	1	1	-0.02
ACVR1C	activin A receptor, type IC	2	0	0	2	9	-0.03	2.72768	17.1234	6.27764
STK32A	serine/threonine kinase 32A	1	0	0	1	0	-0.06	2.62259	18.2419	6.95567
PRKAR1A	protein kinase, cAMP-dependent, regulatory, type I, alpha	1	0	0	1	3	-0.03
WNT5A	wingless-type MMTV integration site family, member 5A	1	0	0	1	2	-0.04	1678.3	726.445	0.432845	None	None	None	None
RPAP3	RNA polymerase II associated protein 3	1	0	0	1	4	-0.05
MGAT5	mannosyl (alpha-1,6-)-glycoprotein beta-1,6-N-acetyl-glucosaminyltransferase	1	0	0	1	4	-0.02
ZBTB6	zinc finger and BTB domain containing 6	1	0	0	1	5	-0.06
VGLL3	vestigial like 3 (Drosophila)	3	0	0	3	3	-0.03
BARD1	BRCA1 associated RING domain 1	1	0	0	1	3	-0.04
NEK7	NIMA-related kinase 7	1	0	0	1	2	-0.04
CCNY	cyclin Y	1	0	0	1	2	-0.06
CNOT6	CCR4-NOT transcription complex, subunit 6	1	0	0	1	3	-0.02
GATA6	GATA binding protein 6	1	0	0	1	6	-0.03	41.6843	123.35	2.95915
SHCBP1	SHC SH2-domain binding protein 1	3	0	0	3	1	-0.03
MCMDC2	minichromosome maintenance domain containing 2	1	0	0	1	3	-0.02
RPS6KC1	ribosomal protein S6 kinase, 52kDa, polypeptide 1	1	0	0	1	0	-0.02
PRDM10	PR domain containing 10	1	0	0	1	2	-0.02
GOLGA8K	golgin A8 family, member K	1	0	0	1	2	-0.02
GOLGA8O	golgin A8 family, member O	1	0	0	1	2	-0.02	2.82201	16.102	5.70587
GOLGA8R	golgin A8 family, member R	1	0	0	1	2	-0.02
BRIP1	BRCA1 interacting protein C-terminal helicase 1	2	0	0	2	1	-0.07
FRG1B	FSHD region gene 1 family, member B	1	0	0	1	3	-0.03
MFF	mitochondrial fission factor	2	0	0	2	1	-0.09
CLIC4	chloride intracellular channel 4	1	0	0	1	1	-0.06
GTF2A1	general transcription factor IIA, 1, 19/37kDa	1	0	0	1	3	-0.03
ESYT2	extended synaptotagmin-like protein 2	1	0	0	1	2	-0.03
HS2ST1	heparan sulfate 2-O-sulfotransferase 1	1	0	0	1	3	-0.04
RALGPS2	Ral GEF with PH domain and SH3 binding motif 2	1	0	0	1	5	-0.03
AGFG1	ArfGAP with FG repeats 1	1	0	0	1	5	-0.02
DENND4C	DENN/MADD domain containing 4C	1	0	0	1	0	-0.04
ADARB2	adenosine deaminase, RNA-specific, B2 (non-functional)	1	0	0	1	0	-0.04
A1BG	alpha-1-B glycoprotein	1	0	1	0	0	-0.09	24.3718	9.51718	0.3905	None	None	None	None
MAP9	microtubule-associated protein 9	3	0	0	3	3	-0.1
SLC30A10	solute carrier family 30, member 10	1	0	0	1	5	-0.03
ACADM	acyl-CoA dehydrogenase, C-4 to C-12 straight chain	1	0	0	1	1	-0.16
ATP5S	ATP synthase, H+ transporting, mitochondrial Fo complex, subunit s (factor B)	1	0	0	1	2	-0.1
CASP16	caspase 16, apoptosis-related cysteine peptidase (putative)	1	0	1	0	0	-0.04
TNRC6A	trinucleotide repeat containing 6A	1	0	0	1	3	-0.04
RSPH3	radial spoke 3 homolog (Chlamydomonas)	2	0	0	2	2	-0.03
WDR7	WD repeat domain 7	3	0	1	2	2	-0.04
AKIRIN2	akirin 2	1	0	0	1	0	-0.11
RAB3IP	RAB3A interacting protein	1	0	0	1	3	-0.04	19.569	84.9344	4.34025
SOX4	SRY (sex determining region Y)-box 4	1	0	1	0	2	-0.05
GDA	guanine deaminase	2	0	0	2	2	-0.02	39.0215	0	0	None	None	None	None
BPIFB2	BPI fold containing family B, member 2	1	0	1	0	0	-0.02
RAG1	recombination activating gene 1	2	0	0	2	3	-0.02
AKAP11	A kinase (PRKA) anchor protein 11	2	0	0	2	3	-0.02
PDE4A	phosphodiesterase 4A, cAMP-specific	1	0	0	1	2	-0.02
RP11-480I12.4	Putative inactive alpha-1,3-mannosyl-glycoprotein 4-beta-N-acetylglucosaminyltransferase-like protein LOC641515	1	0	1	0	0	-0.02
CCDC43	coiled-coil domain containing 43	1	0	1	0	0	-0.02
RAPGEF6	Rap guanine nucleotide exchange factor (GEF) 6	1	0	1	0	1	-0.02
MAPK6	mitogen-activated protein kinase 6	1	0	1	0	2	-0.02
SLC26A2	solute carrier family 26 (anion exchanger), member 2	2	0	0	2	2	-0.02
TGFBR3	transforming growth factor, beta receptor III	1	0	1	0	4	-0.02
RTP1	receptor (chemosensory) transporter protein 1	1	0	0	1	0	-0.02
MYLK4	myosin light chain kinase family, member 4	1	0	1	0	0	-0.02
DSC1	desmocollin 1	1	0	0	1	1	-0.02
DNAH2	dynein, axonemal, heavy chain 2	1	0	1	0	0	-0.02
SAMD5	sterile alpha motif domain containing 5	1	0	0	1	6	-0.02	0.9757	27.947	28.6431
ERBB4	v-erb-b2 avian erythroblastic leukemia viral oncogene homolog 4	2	0	0	2	3	-0.02
RAN	RAN, member RAS oncogene family	1	0	0	1	0	-0.06	4018.19	1917.42	0.477185	None	None	None	None
ZBTB4	zinc finger and BTB domain containing 4	1	0	1	0	1	-0.02
PTAFR	platelet-activating factor receptor	1	0	1	0	2	-0.02
ATXN7	ataxin 7	2	0	0	2	5	-0.02
ERC2	ELKS/RAB6-interacting/CAST family member 2	2	0	0	2	0	-0.02
KCNJ6	potassium inwardly-rectifying channel, subfamily J, member 6	2	0	0	2	9	-0.02	55.5298	6.82326	0.122876	None	None	None	None
PDE6A	phosphodiesterase 6A, cGMP-specific, rod, alpha	2	0	0	2	2	-0.02
GRM6	glutamate receptor, metabotropic 6	2	0	0	2	1	-0.02
PREX2	phosphatidylinositol-3,4,5-trisphosphate-dependent Rac exchange factor 2	2	0	0	2	5	-0.02
FRRS1L	ferric-chelate reductase 1-like	1	0	1	0	5	-0.02	1.22232	11.3686	9.30086
AHCYL1	adenosylhomocysteinase-like 1	1	0	1	0	1	-0.02
GIMAP8	GTPase, IMAP family member 8	1	0	1	0	0	-0.02	4.47607	0	0	None	None	None	None
ZNF813	zinc finger protein 813	1	0	0	1	3	-0.02
ZBTB39	zinc finger and BTB domain containing 39	2	0	0	2	1	-0.02
CHL1	cell adhesion molecule L1-like	2	0	0	2	3	-0.02
FBXO33	F-box protein 33	1	0	1	0	2	-0.02
EPHA3	EPH receptor A3	2	0	0	2	0	-0.02	0	22.9185	Inf
KIAA1614	KIAA1614	1	0	1	0	3	-0.02
ABCA1	ATP-binding cassette, sub-family A (ABC1), member 1	2	0	0	2	2	-0.02
CTC-432M15.3	Folliculin-interacting protein 1	1	0	1	0	1	-0.02
PLCXD1	phosphatidylinositol-specific phospholipase C, X domain containing 1	1	0	1	0	1	-0.02
COL6A1	collagen, type VI, alpha 1	1	0	1	0	0	-0.02
ZC3H13	zinc finger CCCH-type containing 13	1	0	1	0	5	-0.02
PRR18	proline rich 18	1	0	1	0	2	-0.05
GPR26	G protein-coupled receptor 26	2	0	0	2	4	-0.02
FLG2	filaggrin family member 2	1	0	1	0	0	-0.02
ABLIM1	actin binding LIM protein 1	2	0	0	2	2	-0.02	102.916	424.739	4.12705
SHANK2	SH3 and multiple ankyrin repeat domains 2	1	0	1	0	2	-0.02	55.9723	228.786	4.08749
POU6F2	POU class 6 homeobox 2	1	0	1	0	0	-0.02
KLHL21	kelch-like family member 21	1	0	1	0	0	-0.02	1882.12	927.66	0.49288	None	None	None	None
THSD7A	thrombospondin, type I, domain containing 7A	2	0	0	2	2	-0.02
SLFN13	schlafen family member 13	2	0	0	2	3	-0.02
CACNA1E	calcium channel, voltage-dependent, R type, alpha 1E subunit	1	0	1	0	6	-0.02
HIF3A	hypoxia inducible factor 3, alpha subunit	1	0	1	0	0	-0.02	61.337	0	0	None	None	None	None
KCNJ2	potassium inwardly-rectifying channel, subfamily J, member 2	1	0	0	1	2	-0.02	90.848	393.979	4.33669
MAFG	v-maf avian musculoaponeurotic fibrosarcoma oncogene homolog G	1	0	1	0	0	-0.02
IGSF3	immunoglobulin superfamily, member 3	1	0	1	0	2	-0.02	25.5361	3.33965	0.130781	None	None	None	None
RIMS2	regulating synaptic membrane exocytosis 2	1	0	1	0	2	-0.02	25.4925	2.11761	0.0830679	None	None	None	None
LPP	LIM domain containing preferred translocation partner in lipoma	2	0	0	2	8	-0.02
SNX27	sorting nexin family member 27	2	0	0	2	5	-0.02
XKR7	XK, Kell blood group complex subunit-related family, member 7	1	0	1	0	2	-0.02
HTRA3	HtrA serine peptidase 3	1	0	1	0	0	-0.02	91.7849	26.5239	0.288978	None	None	None	None
GOLGA1	golgin A1	1	0	1	0	1	-0.02
ACSL4	acyl-CoA synthetase long-chain family member 4	1	0	0	1	1	-0.02	2760.72	938.776	0.340047	None	None	None	None
ATF6	activating transcription factor 6	1	0	0	1	2	-0.06
PSTPIP2	proline-serine-threonine phosphatase interacting protein 2	1	0	0	1	2	-0.02
ARIH1	ariadne RBR E3 ubiquitin protein ligase 1	2	0	0	2	0	-0.09
AFF4	AF4/FMR2 family, member 4	2	0	0	2	6	-0.02
LYRM2	LYR motif containing 2	1	0	0	1	1	-0.04
ZNF43	zinc finger protein 43	1	0	0	1	1	-0.02
LPIN1	lipin 1	1	0	1	0	2	-0.02	1758.65	590.323	0.335668	None	None	None	None
RBMS2	RNA binding motif, single stranded interacting protein 2	1	0	0	1	6	-0.04	343.261	702.026	2.04517
PRKAR2A	protein kinase, cAMP-dependent, regulatory, type II, alpha	1	0	1	0	2	-0.02
HIPK1	homeodomain interacting protein kinase 1	2	0	0	2	2	-0.02
DTNA	dystrobrevin, alpha	1	0	0	1	1	-0.02	73.6579	169.789	2.30511
GMFB	glia maturation factor, beta	1	0	0	1	3	-0.05
ETV1	ets variant 1	1	0	0	1	5	-0.02
DIP2B	DIP2 disco-interacting protein 2 homolog B (Drosophila)	2	0	0	2	2	-0.02
ZKSCAN1	zinc finger with KRAB and SCAN domains 1	2	0	0	2	4	-0.02
GINS2	GINS complex subunit 2 (Psf2 homolog)	1	0	0	1	0	-0.03	105.495	41.7917	0.396148	None	None	None	None
HAVCR1	hepatitis A virus cellular receptor 1	1	0	0	1	1	-0.02
XRN1	5'-3' exoribonuclease 1	2	0	0	2	5	-0.02
ZNHIT6	zinc finger, HIT-type containing 6	1	0	0	1	4	-0.06
REL	v-rel avian reticuloendotheliosis viral oncogene homolog	2	0	0	2	3	-0.02
PRDM6	PR domain containing 6	1	0	0	1	3	-0.02
DSC3	desmocollin 3	1	0	1	0	1	-0.02
MRPS10	mitochondrial ribosomal protein S10	1	0	0	1	0	-0.04
FAM83B	family with sequence similarity 83, member B	2	0	0	2	1	-0.02
MECOM	MDS1 and EVI1 complex locus	1	0	1	0	0	-0.02	64.507	155.668	2.41319
MPLKIP	M-phase specific PLK1 interacting protein	2	0	0	2	1	-0.04
VHL	von Hippel-Lindau tumor suppressor, E3 ubiquitin protein ligase	1	0	1	0	0	-0.02
TTL	tubulin tyrosine ligase	2	0	2	0	0	-0.04
SMIM19	small integral membrane protein 19	2	0	0	2	1	-0.32
HIPK3	homeodomain interacting protein kinase 3	2	0	0	2	0	-0.02
SCAF8	SR-related CTD-associated factor 8	1	0	0	1	4	-0.07
CYB5D1	cytochrome b5 domain containing 1	1	0	0	1	1	-0.02
EDNRB	endothelin receptor type B	1	0	0	1	2	-0.02	194.83	4.51405	0.0231692	None	None	None	None
GOLGA8I	golgin A8 family, member I	1	0	0	1	2	-0.02
ESR2	estrogen receptor 2 (ER beta)	1	0	0	1	1	-0.02
CYP7B1	cytochrome P450, family 7, subfamily B, polypeptide 1	2	0	0	2	3	-0.02
TRERF1	transcriptional regulating factor 1	1	0	0	1	1	-0.02
GPR161	G protein-coupled receptor 161	1	0	0	1	5	-0.02
GABPB2	GA binding protein transcription factor, beta subunit 2	1	1	0	0	2	-0.03
LTF	lactotransferrin	1	0	0	1	1	-0.02	0	85.4811	Inf
NOTCH2NL	notch 2 N-terminal like	1	0	0	1	2	-0.02
EPS8	epidermal growth factor receptor pathway substrate 8	1	0	0	1	3	-0.03	795.274	1636.38	2.05763
UNC80	unc-80 homolog (C. elegans)	1	0	0	1	1	-0.02
ZNF462	zinc finger protein 462	1	0	0	1	3	-0.03
PPP1R3D	protein phosphatase 1, regulatory subunit 3D	1	0	0	1	2	-0.02
PTAR1	protein prenyltransferase alpha subunit repeat containing 1	2	0	1	1	5	-0.03
GOLGA8M	golgin A8 family, member M	1	0	0	1	2	-0.02	9.60482	22.5489	2.34766
KIAA1324	KIAA1324	1	0	1	0	1	-0.03
LONRF2	LON peptidase N-terminal domain and ring finger 2	1	0	1	0	2	-0.02	0.928534	12.2733	13.218
RDH13	retinol dehydrogenase 13 (all-trans/9-cis)	1	0	0	1	1	-0.02
MPRIP	myosin phosphatase Rho interacting protein	2	0	1	1	3	-0.03
UNC5C	unc-5 homolog C (C. elegans)	1	0	0	1	2	-0.02
CCT4	chaperonin containing TCP1, subunit 4 (delta)	1	0	0	1	1	-0.09
ATP11A	ATPase, class VI, type 11A	1	0	1	0	1	-0.02
ITPRIPL2	inositol 1,4,5-trisphosphate receptor interacting protein-like 2	1	0	1	0	2	-0.02	1352.23	653.618	0.483364	None	None	None	None
AFF2	AF4/FMR2 family, member 2	3	0	0	3	5	-0.03
IL17RD	interleukin 17 receptor D	2	0	0	2	3	-0.02	108.393	34.5529	0.318774	None	None	None	None
TEAD1	TEA domain family member 1 (SV40 transcriptional enhancer factor)	1	0	0	1	3	-0.02
AKAP5	A kinase (PRKA) anchor protein 5	1	0	0	1	3	-0.02
TMEM245	transmembrane protein 245	2	0	0	2	3	-0.02
DDIT4L	DNA-damage-inducible transcript 4-like	1	0	0	1	0	-0.02	248.535	50.2607	0.202228	None	None	None	None
PROSER1	proline and serine rich 1	1	0	0	1	0	-0.05
EIF3M	eukaryotic translation initiation factor 3, subunit M	1	0	0	1	2	-0.04
BORA	bora, aurora kinase A activator	1	0	0	1	0	-0.06
ZCCHC14	zinc finger, CCHC domain containing 14	1	0	1	0	5	-0.02
AGPS	alkylglycerone phosphate synthase	3	0	0	3	1	-0.04
RAB5B	RAB5B, member RAS oncogene family	1	0	0	1	2	-0.05
RPL32	ribosomal protein L32	1	0	0	1	2	-0.14
B3GALTL	beta 1,3-galactosyltransferase-like	1	0	0	1	0	-0.03
NKTR	natural killer-tumor recognition sequence	1	0	0	1	4	-0.02
SEMA3C	sema domain, immunoglobulin domain (Ig), short basic domain, secreted, (semaphorin) 3C	1	0	0	1	0	-0.02	1604.98	9773.99	6.08981
AVL9	AVL9 homolog (S. cerevisiase)	1	0	0	1	2	-0.02
KIAA1737	KIAA1737	1	0	0	1	1	-0.02
KCNT2	potassium channel, subfamily T, member 2	1	0	0	1	3	-0.02
GOLGA8N	golgin A8 family, member N	1	0	0	1	2	-0.02
ARHGAP17	Rho GTPase activating protein 17	1	0	0	1	0	-0.02
SP8	Sp8 transcription factor	2	0	0	2	2	-0.07
LRRC15	leucine rich repeat containing 15	1	0	0	1	3	-0.02	1323.4	319.65	0.241536	None	None	None	None
GAN	gigaxonin	2	0	1	1	5	-0.03
MAPK9	mitogen-activated protein kinase 9	2	0	0	2	2	-0.09
TTC30B	tetratricopeptide repeat domain 30B	1	0	0	1	0	-0.02	12.3181	28.0493	2.27708
MGAT4A	mannosyl (alpha-1,3-)-glycoprotein beta-1,4-N-acetylglucosaminyltransferase, isozyme A	1	0	0	1	2	-0.03	2.14369	14.3782	6.70724
SLCO3A1	solute carrier organic anion transporter family, member 3A1	1	0	1	0	1	-0.02
TRIQK	triple QxxK/R motif containing	1	0	0	1	1	-0.13	68.2652	213.289	3.12442
SPATA5	spermatogenesis associated 5	2	0	0	2	3	-0.02
ZNF48	zinc finger protein 48	1	0	0	1	0	-0.02
FBXL4	F-box and leucine-rich repeat protein 4	2	0	0	2	2	-0.03
ZC3H14	zinc finger CCCH-type containing 14	3	0	0	3	0	-0.14
SAMD8	sterile alpha motif domain containing 8	2	0	0	2	3	-0.03
MINA	MYC induced nuclear antigen	1	0	0	1	0	-0.02
MCM8	minichromosome maintenance complex component 8	1	0	0	1	3	-0.04
[truncated: 1,453 more rows]
