# Supplementary material for: The microRNA-10a/ID3/RUNX2 axis modulates the development of Ossification of Posterior Longitudinal Ligament
Source: Sci Rep. 2018 Jun 15;8:9225. doi: 10.1038/s41598-018-27514-x (PMC6003989; doi:10.1038/s41598-018-27514-x)
Supplement: Supplementary file 5 — Supplementary Data 4 [file 41598_2018_27514_MOESM5_ESM.xls]

## Sheet: Sheet1
Supplementary Data 4 Oligonucleotide Sequences used in this study
Gene		Sequence
qPCR primers
RUNX2	F	GCGCATTCCTCATCCCAGTA
	R	GGCTCAGGTAGGAGGGGTAA
OSX	F	GGAGCCTGAGTGGAACAGGAG
	R	GCCATAGTGAACTTCCTCCTCA
OPN	F	GACTCGTCTCAGGCCAGTTG
	R	CACAGCATTCTGCTTTTCCTCA
ALP	F	CTTTATAAGGCGGCGGGGGT
	R	AGAGATGCAATCGACGTGGG
HAND2	F	GACCCAGGACTCCGGAAAAG
	R	ACGGGAGTGTCCTCTTCGTA
ID2	F	TGAAAGCCTTCAGTCCCGTG
	R	TGGTGATGCAGGCTGACAAT
miR-10a-5p-RT	RT	GTCGTATCCAGTGCGAACTGTGGCGATCGGTACGGGCTACACTCGGCAATTGCACTGGATACGACCACAA
miR-10a-5p-Real	F	AGTGCGAACTGTGGCGAT
	R	CCTACCCTGTAGATCCGAATT
miR-10a-3p-RT	RT	GTCGTATCCAGTGCGAACTGTGGCGATCGGTACGGGCTACACTCGGCAATTGCACTGGATACGACTATTC
miR-10a-3p-Real	F	AGTGCGAACTGTGGCGAT
	R	CGGCAAATTCGTATCTAGGGG
miR-548as-5p-RT	RT	GTCGTATCCAGTGCGAACTGTGGCGATCGGTACGGGCTACACTCGGCAATTGCACTGGATACGACGGCAA
miR-548as-5p-Real	F	AGTGCGAACTGTGGCGAT
	R	AAAAGTAATTGCGGGTTTTGC
miR-371b-5p-RT	RT	GTCGTATCCAGTGCGAACTGTGGCGATCGGTACGGGCTACACTCGGCAATTGCACTGGATACGACAAAGT
miR-371b-5p-Real	F	AGTGCGAACTGTGGCGAT
	R	CGGACTCAAAAGATGGCGGCA
GAPDH	F	AGTTGCGTTACACCCTTTCTTG
	R	GCTGTCACCTTCACCGTTCC
miRNA sequence
miR-10a-5p	F	UACCCUGUAGAUCCGAAUUUGUG
miR-10a-3p	F	CAAAUUCGUAUCUAGGGGAAUA
miR-548as-5p	F	AAAAGUAAUUGCGGGUUUUGCC
miR-371b-5p	F	ACUCAAAAGAUGGCGGCACUUU
ChIP primers
OCN	F	AGCCGGGCAGTCTGATTGT
	R	GGCGGGTCTAGGGGGAATC
ALPL	F	TCCGGGATTTTAGCGTTTCC
	R	TTCCCAGGCAGTTGAGTCAG
siRNA Sequences
ID3-1	5'	CCACUUGACUUCACCAAAUdTdT
	3'	AUUUGGUGAAGUCAAGUGGdTdT
ID3-2	5'	GCGUCAUCGACUACAUUCUdTdT
	3'	AGAAUGUAGUCGAUGACGCdTdT
